# Supplementary material for: Three new species, one new genus and subfamily of Dorylaimida (de Man, 1876) Pearse, 1942, and revisions on the families Tylencholaimellidae Jairajpuri, 1964 and Mydonomidae Thorne, 1964 (Nematoda: Dorylaimida)
Source: PeerJ. 2019 Aug 26;7:e7541. doi: 10.7717/peerj.7541 (PMC6714964; doi:10.7717/peerj.7541)
Supplement: File S1 [file peerj-07-7541-s001.fas]

>KU662325_Dorylaimoides_shapotouensis
CTCAAAGATTAAGCCATGCATGTCTAAGCACACGCCTTAATATGGTGAAGCCGCGAATAGCTCATTACAACAGCCACCGTTTACTAGAATATAGTTATCCTACTTGGATAACTGTGGCAATTCTAGAGCTAATACATGCAAAAAAGCTCTGCCCGC-------AAGGAACGAGCGCATTTATTAGAATAAAAACCAATCGGGT--TTC--------GGCCCGTAATTTGGTGAATCTGAATAACTTTGCCAATCGCACAGTCCTAGTACTGGCGATGTATCTTTCAAGTGTCTGCCTTATCAACTTTCGATGGTAGGTTATACGCCTACCATGGTAGTAACGGGTAACGGAGAATAAGGGTTCGACTCCGGAGAGGGAGCCTGAGAAACGGCTACCACATCCAAGGAAGGCAGCAGGCGCGCAAATTACCCACTTCCAGAACGGAGAGGTAGTGACGAAAAATAACGAGACAGTCCTCTTCGAGGTCTGTCATCGGAATGGGTACAATTTAAATCCTTTAACGAGGATCTATTGGAGGGCAAGTCTGGTGCCAGCAGCCGCGGTAATTCCAGCTCCAATAGCGTATATTAAAGTTGTTGCGGTTAAAACGCTCGTAGTTGGATCTGCGGCCTCGGAGAACGGTCCCCCGAAAGGGTGGTCACTGTCT-CTCCTAGCCTAAATTCGA----GTCGT-CTCTAGGTGCTCTTTACCGGGTGCCTAGA-GTGACTAGAACGTTTACTTTGAAAAAA-TTAGAGTGCTTAAAGCAGGCGA-AATAGCCTGAAT-AAGGTGCATGGAATAATGGAATAGGACCTCGGTTCTATTTTGTTGGTTTTCGGAACCCGAGGTAATGATTAAGAGGAACAGACGGGGGCATTCGTATTCCGGCGCT-AGAGGTGAAATTCTTGGACCGCCGGAAGACGGACGACTGCGAAA-GCATTTGCCAAGAATGTTTTCATTAATCAAGAACGAAAGTTAGAGGTTCGAAGGC-GATCAGATACCGCCCTAGTTCTAACCGTAAACGATGACAACCAGCGATTAATCGGCGTTAATA--TATGACCCGATTAGCAGCTTCCGGGAAACCAAAGTTTTTCGTTTCCGGGGGAAGTATGGTTGCAAAGCTGAAACTTAAAGGAATTGACGGAAGGGCACCACCAGGAGTGGAGCCTGCGGCTTAATTTGACTCAACACGGGAAAACTCACCCGGCCCGGACACCGTAAGGATTGACAGACTGAGAGCTCTTTCTTAATTCGGTGGGTGGTGGTGCATGGCCGTTCTTAGTTGGTGGAGCGATTTGTCTGGTTAATTCCGATAACGAACGAGACTCTGGCCTATTAAATAGACGGTATATTTAAA--AGTATATCGCACTTCTTAGAGGGACAAGCGGCGTCT-AGCCGCATGAAATAGAGCAATAACAGGTCTGTGATGCCCTTAGATGTCCGGGGCTGCACGCGCGCTACACTGAAAGAATCAGTGGGCGTGATA---CCTAGTTCGGAAGGACCGGGTAACCCAAGTAAATTCTTTCGTGCTTGGGATAGGGAATTGCAATTATTTCCCTTAAA-CGAGGAATTCCCAGTAAATGCGGGTCATAAGCTCGCGTTGATTACG-TCCCTGCCCTTTGTACACACCGCCCG--TCGCTACTACCGATTGGATGACTTAG-TGAGGTCTTAGGACCGAGGTAAAGGCGCCTGTAA-TGGGTGTTTT-TGCTTTGGAAATTTGATCGAACTACGTTATCTAGAGGAAGTAAAAGTCGTAACAAGGTAGC--------------------
>KU992903_Tylencholaimus_helanensis
CTCAAAGATTAAGCCATGCATGTCTAAGCACACGCCTCGATACGGTGAAGCCGCGAATAGCTCATTACAACAGCCACCGTTTATTAGAATATCGTTGTCCTACTTGGATAACTGTGGCAATTCTAGAGCTAATACATGCGAGAAAGCTCGAACCGC-------GAGGAACGAGCGCATTTATTAGAATAAAAACCAATCGGGC--TTCGC------GCCCGTCCTCTTGGTGAATCTGAATAACTTTGCCGATCGCACGGTCCTAGCACCGGCGACGTATCTTTCAAGTGTCTGCCTTATCAACTTTCGATGGTAGGTTACACGCCTACCATGGTGTTAACGGGTAACGGAGAATAAGGGTTCGACTCCGGAGAGGGAGCCTGAGAAACGGCTACCACATCCAAGGAAGGCAGCAGGCGCGCAAATTACCCACTTCCAGAACGGAGAGGTAGTGACGAAAAATAACGAGACGATCCTCTACGAGGTTCGTCATCGGAATGGGTACAATTTAAATCCTTTAACGAGGATCTATTGGAGGGCAAGTCTGGTGCCAGCAGCCGCGGTAATTCCAGCTCCAATAGCGTATATTAAAGTTGTTGCGGTTAAAACGCTCGTAGTTGGATCTGCGGCCGAGGAGGTCGGTCCCCCGAAAGGGCGGCTCACCGGCTCTCCTAGCCTACATTGCG----GACGT-CCGTGCGTGCTCTTTACCGGGTGCGTACG-GTGTCCGGAACGTTTACTTTGAAAAAA-TTAGAGTGCTTAAAGCAGGCGA-AATAGCCTGAATAA-GGTGCATGGAATAATGGAATAGGACCTCGATTCTATTTTGTTGGTTTTCGGAGTCCGAGGTAATGATTAAGAGGGACGGACGGGGGCATTCGTATTTCGGCGCT-AGAGGTGAAATTCTTGGACCGCCGGAAGACGGACGACTGCGAAA-GCATTTGCCAAGAATGTTTTCATTAATCAAGAACGAAAGTTAGAGGATCGAAGGC-GATCAGATACCGCCCTAGTTCTAACCGTAAACGATGACAACCTGTCATTAGTCGGCGTTAATT--AACGACCTGACTAGCAACCTCCGGGAAACCAAAGTTTTTCGTTTCCGGGGGAAGTATTGTTGCAAAGCTGAAACTTAAAGGAATTGACGGAAGGGCACCACCAGGAGTGGAGCCTGCGGCTTAATTTGACTCAACACGGGAAAACTCACCCGGCCCGGACACCGGAAGGATTGACAGATTGAGAGCTCTTTCTTAATTCGGTGGGTGGTGGTGCATGGCCGTTCTTAGTTGGTGGAGCGATTTGTCTGGTTAATTCCGATAACGAACGAGACTCTGGCCTATTAAATAGACGGCGTATCTGAA--CGTACGTCGAGCTTCTTAGAGGGACAAGCGGCGTTT-AGCCGCATGAAATAGAGCAATAACAGGTCTGTGATGCCCTTAGATGTCCGGGGCTGCACGCGCGCTACACTGAAAGAATCAGCGTGCGCGTAC--GCCTGGTTCGGAAGGACCGGGTAACCCGATGAAATTCTTTCGTGCTTGGGATAGGGAATTGCAATTATTTCCCTTGAA-CGAGGAATTCCCAGTAAATGCGGGTCATAAGCTCGCGTTGATTACG-TCCCTGCCCTTTGTACACACCGCCCG--TCGCTACTACCGATTGGATGACTTAG-TGAGGCCTTAGGACCGAGGTCGACGCGCTTTCG--CGAGTGCGTC-GGCTTTGGGAATTTGATCGAACTACGTTATCTAGAGGAAGTAAAAGTCGTAACAAGGTAGC--------------------
>KU992904_Tylencholaimus_helanensis
CTCAAAGATTAAGCCATGCATGTCTAAGCACACGCCTCGATACGGTGAAGCCGCGAATAGCTCATTACAACAGCCACCGTTTATTAGAATATCGTTGTCCTACTTGGATAACTGTGGCAATTCTAGAGCTAATACATGCGAGAAAGCTCGAACCGC-------GAGGAACGAGCGCATTTATTAGAATAAAAACCAATCGGGC--TTCGC------GCCCGTCCTCTTGGTGAATCTGAATAACTTTGCCGATCGCACGGTCCTAGCACCGGCGACGTATCTTTCAAGTGTCTGCCTTATCAACTTTCGATGGTAGGTTACACGCCTACCATGGTGTTAACGGGTAACGGAGAATAAGGGTTCGACTCCGGAGAGGGAGCCTGAGAAACGGCTACCACATCCAAGGAAGGCAGCAGGCGCGCAAATTACCCACTTCCAGAACGGAGAGGTAGTGACGAAAAATAACGAGACGATCCTCTACGAGGTTCGTCATCGGAATGGGTACAATTTAAATCCTTTAACGAGGATCTATTGGAGGGCAAGTCTGGTGCCAGCAGCCGCGGTAATTCCAGCTCCAATAGCGTATATTAAAGTTGTTGCGGTTAAAACGCTCGTAGTTGGATCTGCGGCCGAGGAGGTCGGTCCCCCGAAAGGGCGGCTCACCGGCTCTCCTAGCCTACATTGCG----GACGT-CCGTGCGTGCTCTTTACCGGGTGCGTACG-GTGTCCGGAACGTTTACTTTGAAAAAAATTAGAGTGCTTAAAGCAGGCGA-AATAGCCTGAATAA-GGTGCATGGAATAATGGAATAGGACCTCGATTCTATTTTTTTGGTTTTCGGAGTCCGAGGTAATGATTAAGAGGGACGGACGGGGGCATTCGTATTTCGGCGCT-AGAGGTGAAATTCTTGGACCGCCGGAAGACGGACGACTGCGAAA-GCATTTGCCAAGAATGTTTTCATTAATCAAGAACGAAAGTTAGAGGATCGAAGGC-GATCAGATACCGCCCTAGTTCTAACCGTAAACGATGACAACCTGTCATTAGTCGGCGTTAATT--AACGACCTGACTAGCAACCTCCGGGAAACCAAAGTTTTTCGTTTCCGGGGGAAGTATTGTTGCAAAGCTGAAACTTAAAGGAATTGACGGAAGGGCACCACCAGGAGTGGAGCCTGCGGCTTAATTTGACTCAACACGGGAAAACTCACCCGGCCCGGACACCGGAAGGATTGACAGATTGAGAGCTCTTTCTTAATTCGGTGGGTGGTGGTGCATGGCCGTTCTTAGTTGGTGGAGCGATTTGTCTGGTTAATTCCGATAACGAACGAGACTCTGGCCTATTAAATAGACGGCGTATCTGAA--CGTACGTCGAGCTTCTTAGAGGGACAAGCGGCGTTT-AGCCGCATGAAATAGAGCAATAACAGGTCTGTGATGCCCTTAGATGTCCGGGGCTGCACGCGCGCTACACTGAAAGAATCAGCGTGCGCGTAC--GCCTGGTTCGGAAGGACCGGGTAACCCGATGAAATTCTTTCGTGCTTGGGATAGGGAATTGCAATTATTTCCCTTGAA-CGAGGAATTCCCAGTAAATGCGGGTCATAAGCTCGCGTTGATTACG-TCCCTGCCCTTTGTACACACCGCCCG--TCGCTACTACCGATTGGATGACTTAG-TGAGGCCTTAGGACCGAGGTCGACGCGCTTTCG--CGAGTGCGTC-GGCTTTGGGAATTTGATCGAACTACGTTATCTAGAGGAAGTAAAAGTCGTAACAAGGTAGC--------------------
>AY284837_Tylencholaimellus_striatus
CTCAAAGATTAAGCCATGCATGTCTAAGCACATGCCTTAATACGGTGAAGCCGCGAATAGCTCATTACAACAGCCATCGTTTACTAGAATATCGTTATCCTACTTGGATAACTGTGGTAATTCTAGAGCTAATACATGCGTCAATGCTCTGACCGC-------AAGGAAAGAGCGCATTTATTAGAATAAAAACCAATCGGAC--CTCGG--------TCCGTTCTTTGGTGAATCTGAATAACTTTGCCAATCGCACGGTCCTAGTACCGGCGATGTATCTTTCAAGTGTCTGCCTTATCAACTTTCGATGGTAGGTTATACGCCTACCATGGTAGTAACGGGTAACGGAGAATAAGGGTTCGACTCCGGAGAGGGAGCCTGAGAAACGGCTACCACATCCAAGGAAGGCAGCAGGCGCGCAAATTACCCACTTCCAGAACGGAGAGGTAGTGACGAAAAATAACGAGACAGTCCTCTTCGAGGTCTGTCATCGGAATGGGTACAATTTAAATCCTTTAACGAGGATCTATTGGAGGGCAAGTCTGGTGCCAGCAGCCGCGGTAATTCCAGCTCCAATAGCGTATATTAAAGTTGTTGCGGTTAAAACGCTCGTAGTTGGATTTGCGGCCTCGGAGAGCGGTCCCCCGAAAGGGCGGTCACTGTCTTCTCCTAGCCTAATATCGA----GTCGT-CTCTAGGTGCTCTTTACCGAGTGCTTAGA-GTGACTAGAACGTTTACTTTGAAAAAA-TTAGAGTGCTCAAAGCAGGCGA-AATAGCCTGAAT-AAGGTGCATGGAATAATGGAATAGGACCTCGGTTCTATTTTGTTGGTTTTCGGAACCTGAGGTAATGATTAAGAGGAACAGACGGGGGCATTCGTATTCCGGCGCT-AGAGGTGTAATTCTTGGACCGCCGGAAGACGGACAACTGCGAAA-GCATTTGCCAAGAMTGTTTTCATTAATCAAGAACGAAAGTTAGAGGTTCGAAGGC-GATCAGATACCGCCCTAATTCTAACCGTAAACGATGACAACCAGCGATTAATCGGCGTTAATT--TATGACCCGATTAGCAGCTTCCGGGAAACCAAAGTTTTTCGTTTCCGGGGGAAGTGTGGTTGCGAAGCTGAAACTTAAAGGAATTGACGGAAGGGCACCACCAGGAGTGGAGCCTGCGGCTTAATCTGACTCAACACGGGAAAACTCACCCGGCCCGGACACCGTAAGGATTGACAGACTGAGAGCTCTTTCTTAATTCGGTGGGTGGTGGTGCATGGCCGTTCTTAGTTGGTGGAGCGATTTGTCTGGTTAATTCCGATAACGAACGAGACTCTGGCCTATTAAATAGACGGCGTATTAAAA--AGTACGTCGTACTTCTTAGAGGGACAAGCGGCGTCT-AGCCGCGTGAAATAGAGCAATAACAGGTCTGTGATGCCCTTAGATGTCCGGGGCTGCACGCGCGCTACACTGAAAGAATCAGAGAGCGCTAACG--CCTGGTTCGGAAGAACCGGGTAACCCAAGTAAATTCTTTCGTGCTTGGGATAGGGAATTGCAATTATTTCCCTTGAA-CGAGGAATTCCCAGTAAATGCGGGTCATAAGCTCGCGTTGATTACG-TCCCTGCCCTTTGTACACACCGCCCG--TCGCTACTACCGATTGGATGACTTAG-TGAGGTCTTAGGACCGAGGCTG-AGGTGCCTTCG-CGGGTGCTTC-AGTTTTGGAAATTTGATCGAACTACGTTATCTAGAGGAAGT----------------------------------------
>AY284836_Tylencholaimus_mirabilis
-------------------------------------------------------------------------------------------------------------------GGTAATTCTGGAGCTAATACATGCATAAAAGCTCCGCCCTT-------AAGGAAAGAGCGCATTTATTAGAATAAAAACCAATCGGGT--TTCG--------GCCCGCAATTTGGTGAATCTGARTAACTTTGCCAATCGCACAGTCCTAGTANTGGCGATGTATCTTTCAAGTGTCTGCCTTATCAACTTTCGATGGTAGGTTATACGCCTACCATGGTAGTAACGGGTAACGGAGAATAAGGGTTCGACTCCGGAGAGGGAGCCTGAGAAACGGCTACCACATCCAAGGAAGGCAGCAGGCGCGCAAATTACCCACTTCCAGAACGGAGAGGTAGTGACGAAAAATAACGAGACAGTCCTCTTCGAGGTCTGTCATCGGAATGGGTACAATTTAAATCCTTTAACGAGGATCTATTGGAGGGCAAGTCTGGTGCCAGCAGCCGCGGTAATTCCAGCTCCAATAGCGTATATTAAAGTTGTTGCGGTTAARACGCTCGTAGTTGGATCTGCGGCCGAGGAGAACGGTCCCCCGAAAGGGTGGTCACTGTCT-CTCCTAGCCTAAATTCGA----GTCGT-CTCTGCGTGCCCTTTACCGGGTGCGTAGA-GTGACTAGAACGTTTACTTTGAAAAAA-TTAGAGTGCTCAAAGCAGGCGA-AATAGCCTGAAT-AAGGTGCATGGAATAATGGAATAGGACCTCGGTTCTATTTTGTTGGTTTTCGGAACCTGAGGTAATGATTAAGAGGAACAGACGGGGGCATTCGTATTCCGGCGCT-AGAGGTGAAATTCTTGGACCGCCGGAAGACGGACAACTGCGAAACGCATTTGCCAAGAATGTTTTCATTAATCAAGAACGAAAGTTAGAGGTTCGAAGGC-GATCAGATACCGCCCTAGTTCTAACCGTAAACGATGACAACCAGCGATTAGTCGGCGTTAATA--TATGACCCGACTAGCAGCTTCCGGGAAACCAAAGTTTTTCGTTTCCGGGGGAAGTATGGTTGCAAAGCTGAAACTTAAAGGAATTGACGGAAGGGCKCCACCAGGAGTGGAGCCTGCGGCTTAATTTGACTCAACACGGGAAAACTCACCCGGCCCRGACACCGTAAGGATTGKCAGACTGAGAGCTCTTTCTTAATTCGGTGGGTGGTGGTGCATGGCCGTTCTTAGTTGGTGGAGCGATTTGTCTGGTTAATTCCGATAACGAACGAGACTCTGGCCTATTAAATAGKCGGTATATCGGAA--AGTATGCCGCGCTTCTTAGAGGGACAAGCGGCGTCT-AGCCGCATGAAATAGAGCAATAACAGGTCTGTGATGCCCTTAGATGTCCGGGGCTGCACGCGCGCTACACTGAAAGAATCAGCGTGCGATT-CG--CCWGGTCCGGAAGGATCGGGTAACCCAAGTAAATTCWTTCGTGCTTGGGATAGGGAATTGCAATTATTTCCCTTAAN-CGAGGAATTCCCAGTAAATGCGGGTCATAAGCTCGCGTTGATTACG-TCCCTGCCCTTTGTACACACCGCCCGGTCCGCTACTACCGATTGGATGACTTAG-TGAGGTCTTAGGACCGAGGTAA-AGGTGCTTTAA-CGAGTGCTTT-TGCTTTGGAAATTTGATCGAACTACGTTATCTAGAGGAAGT----------------------------------------
>AY284835_Tylencholaimus_mirabilis
CTCAAAGATTAAGCCATGCATGTCTAAGCACATGCCTTAACACGGTGAAGCCGCGAATAGCTCATYACAACAGCCACCGTTTATTAGAATATCGTTATCCTACTTGGATAACTGTGGCAATTCTAGAGCTAATACATGCGAGAAAGCTCCGA-CCGT------AAGGGACGAGCGCATTTATTAGAATAAAAACCAATCGGGT--CTCG--------GCCCGTGATTTGGTGAATCTGAATAACTTTGCCAATCGCACGGTCCTAGTACCGGCGATGTATCTTTCAAGTGTCTGCCTTATCAACTTTYGATGGTAGGCTATACGCCTACCATGGTAGTAAYGGGTAACGGRGAATAAGGGTTCGACTCCGGAGAGGGAGCCTGAGAAACGGYTACCACATCCAAGGRAGGCAGCAGGCGCGCAAATTACCCACTTCCAGAACGGAGAGGTAGTGACGAAAAATAACGAGACAGTCCTCTTCGAGGTCTGTCATCGGAATGGGTACAATTTAAATCCTTTAACGAGGATCTATTGGAGGGCAAGTCTGGTGCCAGCAGCCGCGGTAATTCCAGCTCCAATAGCGTATATTAAAGTTGTTGCGGTTAAAACGCTCGTAGTTGGATCTGCGGCCGCGGAGAACGGTCCCCCGAAAGGGCGGTCACTGTCT-CTCCTAGCCTACATTTCG---AGTCGT-CTCTAGGTGCTCTTTACCGAGTGCCTAGA-GTGACTAGAACGTTTACTTTGAAAAAA-TTAGAGTGCTTAAAGCAGGCGA-AATAGCCTGAAT-AAGGTGCATGGAATAATGGAATAGGACCTCGGTTCTATTTTGTTGGTTTTCGGAGCCCGAGGTAAYGATTAAGAGGAACAGACGGGGGCATTCGTATTCCGGCGCT-AGAGGTGAAATTCTTGGACCGCCGGAAGACGGACGACTGCGAAA-GCATTTGCCAAGAATGTTTTCATTAATCAAGAACGAAAGTTAGAGGTTCGAAGGC-GATCAGATACCGCCCTAGTTCTAACCGTAAACGATGACAACCAGCGATTAGTCGGCGTTAATA--TACGACCCGACTAGCAGCWTCCGGGAAACCAAAGTTTTTCGTTTCCGGGGGAAGTATGGTTGCAAAGCTGAAACTTAAAGGAATTGACGGAAGGGCACCACCAGGAGTGGAGCCTGCGGCTTAATTTGACTCAACACGGGAAAACTCACCCGGCCCGGACACCRTAAGGATTGACAGACTGAGAGCTCTTTCTTAATTCGGTGGGTGGTGGTGCATGGCCGTTCTTAGTTGGTGGAGCGATTTGTCTGGTTAATTCCGATAACGAACGAGACTCTGGCCTATTAAATAGACGRTATATCGAAA--AGTATATCGCGCTTCTTAGAGGGACAAGCGGCGTCT-WGCCGCATGAAATAGAGCAATAACAGGTCTGTGATGCCCTTAGATGTCCGGGGCTGCACGCGCGCTACACTGAAAGAATCAGAGTGCGCTTACA--CCYAGTCCGGAAGGACCGGGTAACCCAAGTAAATTCTTTCGTGCTTGGGATAGGGAATTGCAATTATTTCCCTTAAA-CGASGAATTCCCAGTAAATGCGGGTCATAAGCTCGCGTTGATTACG-TCCCTGCCCTTTGTACACACCGCCCNG-TCGCTACTACCGATTGGATGACTTAG-TGAGGTCTTAGGACCGAGGTAA-AGGTGCTTTTA-CGAGTGCTTT-TGCTTTGGAAATTTGATCGAACTACGTTATCTAGAGGAAGT----------------------------------------
>AY284834_Tylencholaimus_sp
CTCAAAGATTAAGCCATGCATGTATAAGCACATGCCTTAATACGGTGAAGCCGCGAATAGCTCATTACAACAGCCACCGTTTATTAGAATATCGTTTTCCTACTTGGATAACTGTGGCAATTCTAGAGCTAATACATGCAAAAAAGCTCCGC-CCGC------AAGGAACGAGCGCATTTATTAGAATAAAAACCAATCGGGC--CTCGT-------GTCCGTGGTCTGGTGAATCTGAATAACTTTGCCAATCGCACGGTCCTAGTACCGGCGATGTATCTTTCAAGTGTCTGCCTTATCAACTTTCGATGGTAGGTTATACGCCTACCATGGTAGTAACGGGTAACGGAGAATAAGGGTTCGACTCCGGAGAGGGAGCCTGAGAAACGGCTACCACATCCAAGGAAGGCAGCAGGCGCGCAAATTACCCACTTCCAGAACGGAGAGGTAGTGACGAAAAATAACGAGACAGTCCTCTTCGAGGTCTGTCATCGGAATGGGTACAATTTAAATCCTTTAACGAGGATCTATTGGAGGGCAAGTCTGGTGCCAGCAGCCGCGGTAACTCCAGCTCCAATAGCGTATATTAAAGTTGTTGCGGTTAAAACGCTCGTAGTTGGATCTGCGGCCGAGGAGGACGGTCCCCCGAAAGGGCGGTCACTGTCC-CTCCTAGCCTA-AATTCG---AGTCGT-CTCTAGGTGCTCTTTACCGAGTGCCTAGA-GTGACTAGAACGTTTACTTTGAAAAAA-TTAGAGTGCTTAAAGCAGGCGA-AATAGCCTGAAT-AAGGTGCATGGAATAATGGAATAGGACCTCGGTTCTATTTTGTTGGTTTTCGGAGCCCGAGGTAATGATTAAGAGGAACAGACGGGGGCATTCGTATTCCGGCGCT-AGAGGTGAAATTCTTGGACCGCCGGAAGACGGACGACTGCGAAA-GCATTTGCCAAGAATGYTTTCATTAATCAAGAACGAAAGTTAGAGGTTCGAAGGCCGATCAGATACCGCCCTAGTTCTAACCGTAAACGATGACAACCAGCGATTAGTCGGCGTTAATT--AACGACCCGACTAGCAGCTTCCGGGAAACCAAAGTTTTTCGTTTCCGGGGGAAGTATGGTTGCAAAGCTGAAACTTAAAGGAATTGACGGAAGGGCACCACCAGGAGTGGAGCCTGCGGCTTAATTTGACTCAACACGGGAAAACTCACCCGGCCCGGACACCGTAAGGATTGACAGACTGAGAGCTCTTTCTTAATTCGGTGGGTGGTGGTGCATGGCCGTTCTTAGTTGGTGGAGCGATTTGTCTGGTTAGTTCCGATAACGAACGAGACTCTGGCCTATTAAATAGACGGTATATCGAAA--AGTATATCGCGCTTCTTAGAGGGACAAGCGGCGTCC-AGCCGCATGAAATAGAGCAATAACAGGTCTGTGATGCCCTTAGATGTCCGGGGCTGCACGCGCGCTACACTGAAAGAATCAGAGTGCGCTAATG--CCTAGTCCGGAAGGACCGGGTAACCCAAGTAAATTCTTTCGTGCTTGGGATAGGGAATTGCAATTATTTCCCTTAAA-CGAGGAATTCCCAGTAAATGCGGGTCATAAGATCGCGNTGATTACGGTCCCTGCCCTTTGTACACACCGCCCG--TCGCTACTACCGATTGGATGACTTAG-TGAGGTCTTAGGACCGAGGTAA-AGGTGCCTTCG-CGGGTGCTTT-TGCTTTGGAAATTTGATCGAACTACGTTATCTAGAGGAAGT----------------------------------------
>AY284833_Tylencholaimus_sp
CTCAAAGATTAAGCCATGCATGTCTAAGCACATGCCTTGATACGGTGAAGCCGCGAATAGCTCATTACAACAGCCACCGTTTATTAGAATATCGTTATCCTACTTGGATAACTGTGGCAATTCTAGAGCTAATACATGCAAGAAAGCTCCGC-CCGC------AAGGAACGAGCGCATTTATTAGAATAAAAACCAATCGGGT--CTCG--------GCCCGTAATTTGGTGAATCTGAATAACTTTGCCAATCGCACGGTCCTAGTACCGGCGATGTATCTTTCAAGTGTCTGCCTTATCAACTTTCGATGGTAGGTTATACGCCTACCATGGTAGTAACGGGTAACGGAGAATAAGGGTTCGACTCCGGAGAGGGAGCCTGAGAAACGGCTACCACATCCAAGGAAGGCAGCAGGCGCGCAAATTACCCACTTCCAGAACGGAGAGGTAGTGACGAAAAATAACGAGACAGTCCTCTTCGAGGTCTGTCATCGGAATGGGTACAATTTAAATCCTTTAACGAGGATCTATTGGAGGGCAAGTCTGGTGCCAGCAGCCGCGGTAATTCCAGCTCCAATAGCGTATATTAAAGTTGTTGCGGTTAAAACGCTCGTAGTTGGATCTGCGGCCGCGGAGAACGGTCCCCCGAAAGGGTGGTCACTGTCT-CTCCTAGCCTA-AATTCG---AGTCGT-CTCTAGGTGCTCTTTACCGAGTGTCTAGA-GTGACTAGAACGTTTACTTTGAAAAAA-TTAGAGTGCTTAAAGCAGGCGA-AATAGCCTGAAT-AAGGTGCATGGAATAATGGAATAGGACCTCGGTTCTATTTTGTTGGTTTTCGGAGCCCGAGGTAATGATTAAGAGGAACAGACGGGGGCATTCGTATTCCGGCGCT-AGAGGTGAAATTCTTGGACCGCCGGAAGACGGACGACTGCGAAA-GCATTTGCCAAGAATGTTTTCATTAATCAAGAACGAAAGTTAGAGGTTCGAAGGC-GATCAGATACCGCCCTAGTTCTAACCGCAAACGATGACAACCAGCGATTAGTCGGCGTTAATA--TACGACCCGACTAGCAGCTTCCGGGAAGCCAAAGTTTTTCGTTTCCGGGGGAAGTATGGTTGCAAAGCTGAAACTTAAAGGAATTGACGGAAGGGCACCACCAGGAGTGGAGCCTGCGGCTTAATTTGACTCAACACGGGAAAACTCACCCGGCCCGGACACCGTAAGGATTGACAGACTGAGAGCTCTTTCTTAATTCGGTGGGTGGTGGTGCATGGCCGTTCTTAGTTGGTGGAGCGATTTGTCTGGTTAATTCCGATAACGAACGAGACTCTGGCCTATTAAATAGACGGTATATCGAAA--AGTATATCGCGCTTCTTAGAGGGACAAGCGGCGTCT-AGCCGCATGAAATAGAGCAATAACAGGTCTGTGATGCCCTTAGATGTCCGGGGCTGCACGCGCGCTACACTGAAAGAATCAGAGTGCGCTA-TA--CCTAGTTCGGAAGAACCGGGTAACCCAAGTAAATTCTTTCGTGCTTGGGATAGGGAATTGCAATTATTTCCCTTAAA-CGAGGAATTCCCAGTAAATGCGGGTCATAAGCTCGCGTTGATTACG-TCCCTGCCCTTTGTACACACCGCCCNGTCNGCTACTACCGATTGGATGACTTAG-TGAGGTCTTAGGACCGAGGTAA-AGGTGCTTTCG-CGAGTGTTTT-TGCTTTGGAAATTTGATCGAACTACGTTATCTAGAGGAAGT----------------------------------------
>AY284832_Tylencholaimus_sp
-------------------------------------------------------------------------------------------------------------------GGTAATTCTGGAGCTAATACATGCAAAAAAGCTCCGC-CCGC------AAGGAACGAGCGCATTTATTAGAATAAAAACCAATCGGGT--CTCG--------GCCCGTAATTTGGTGAATCTGAATAACTTTGCCAATCGCACGGTCCTAGTWCCGGCGATGTATCTTTCAAGTGTCTGCCTTATCAACTTTCGATGGTAGGTTATACGCCYACCATGGTAGTAACGGGTAACGGAGAATAAGGGTTCGACTCCGGAGAGGGAGCYTGAGAAACGGCTACCACATCCAAGGAAGGCAGCAGGCGCGCAAATTACCCACTTCCAGAACGGAGAGGTAGTGACGAAAAATAACGAGACAGTCCTCTTCGAGGTCTGTCATCGGAATGGGTACAATTTAAATCCTTTAACGAGGATCTATTGGAGGGCAAGTCTGGTGCCAGCAGCCGCGGTAATTCCAGCTCCAATAGCGTATATTAAAGTTGTTGCGGTTAAAACGCTCGTAGTTGGATCTGCGGCCGCGGAGAACGGTCCCCCGARAGGGTGGTCACTGTCT-CTCCTAGCCTA-AATTCG---AGTCGT-CTCTAGGTGCTCTTTACCGAGTGTCTAGA-GTGACTAGAACGTTTACTTTGAAAAAA-TTAGAGTGCTTAAAGCAGGCGA-AATAGCCTGAAT-AAGGTGCATGGAATAATGGAATAGGACCTCGGTTCTATTTTGTTGGTTTTCGGAGCCCGAGGTAATGATTAAGAGGAACAGACGGGGGCATTCGTATTCCGGCGCT-AGAGGTGAAATTCTTGGACCGCCGGAAGACGGACGACTGCGAAA-GCATTTGCCAAGAATGTTTTCATTAATCAAGAACGAAAGTTAGAGGTTCGAAGGC-GATCAGATACCGCCCTAGTTCTAACCGTAAACGATGACAACCAGCGATTARTCGGCGTTAATA--TATGACCCGATTAGCAGCTTCCGGGAAACCAAAGTTTTTCGTTTCCGGGGGAAGTATGGTTGCAAAGCTGAAACTTAAAGGAATTGACGGAAGGGCACCACCAGGAGTGGAGCCTGCGGCTTAATTTGACTCAACACGGGAAAACTCACCCGGCCCGGACACCGTAAGGATTGACAGACTGAGAGCTCTTTCTTAATTCGGTGGGTGGTGGTGCATGGCCGTTCTTAGTTGGTGGAGCGATTTGTCTGGTTAATTCCGATAACGAACGAGACTCTGGCCTATTAAATAGACGGTATATYMAAA--AGTATAYCGCRCTTCTTAGAGGGACAAGCGGCGTCT-AGCCGCATGAAATAGAGCAATAACAGGTCTGTGATGCCCTTAGATGTCCGGGGCTGCACGCGCGCTACACTGAGAGAATCAGAGTGCGCTA-TA--CCTAGTTCGGAAGAACCGGGTAACCCAAGTAAATTCTTTCGTGCTTGGGATAGGGAATTGCAATTATTTCCCTTAAA-CGAGGAATTCCCAGTAAATGCGGGTCATAAGCTCGCGTTGATTACG-TCCCTGCCCTTTGTACACACCGCCCG--TCGCTACTACCGATTGGATGACTTAG-TGAGGTCTTAGGACCGAGGTAA-AGGTGCTTTCG-CGAGTGCTTT-TGCTTTGGAAATTTGATCGAACTACGTTATCTAGAGGAAGT----------------------------------------
>AY284831_Leptonchus_granulosus
CTCAAAGATTAAGCCATGCATGTCTAAGCACACGCCTTAATACGGTGAAGCCGCGAATAGCTCATTACAACAGCCACCGTTTATTAGAATATCGTTATCCTACTCGGATAACTGTGGCAATTCTAGAGCTAATACATGCAACGAAGCTCCGACCGC-------GAGGGACGAGCGCATTTATTAGAATAAAAACCAATCGGGC--TTCG-------GCCCGTG-ATTTGGTGAATCTGAATAACTCCGCCGATCGCACGGTCCTAGTACCGGCGACGTATCTTTCAAGTGTCTGCCTTATCAACTTTCGATGGTAGGTTATACGCCTACCATGGTAGTAACGGGTAACGGAGAATAAGGGTTCGACTCCGGAGAGGGAGCCTGAGAAACGGCTACCACATCCAAGGAAGGCAGCAGGCGCGCAAATTACCCACTTCCAGAACGGAGAGGTAGTGACGAAAAATAACGAGACAGTCCCCTTCGAGGTCTGTCATCGGAATGGGTACAATTTAAATCCTTTAACGAGGATCTATTGGAGGGCAAGTCTGGTGCCAGCAGCCGCGGTAATTCCAGCTCCAATAGCGTATATTAAAGTTGTTGCGGTTAAAACGCTCGTAGTTGGATCTGCGGCCGAGCGGGGCGGTCCCCCGAAAGGGCGG-TCACCGTACCCGCTAGCCTA-AATTCTA---GTCGT-CTCTAGGTGCTCTTCACCGAGTGCTTAGGAGTGACCGGAACGTTTACTTCGAAAAAA-TTAGAGTGCTTAAAGCAGGCGA-AATAGCCTGAATAA-GGTGCATGGAATAATGGAATAGGACCTCGGTTCTATTTTGTTGGTTTTCGGAGTCTGAGGTAATGATTAAGAGGAACGGACGGGGGCATTCGTATTCCGGCGCT-AGAGGTGAAATTCTTGGACCGCCGGAAGACGGACGACTGCGAAA-GCATTTGCCAAGAATGTTTTCATTAATCAAGAACGAAAGTTAGAGGTTCGAAGGC-GATCAGATACCGCCCTAGTTCTAACCGTAAACGATGACAACCAGCGATTAGTCGGCGTTAATC--TACGACCCGACTAGCAGCTTCCGGGAAACCAAAGTTTTTCGTTTCCGGGGGAAGTATGGTTGCAAAGCTGAAACTTAAAGGAATTGACGGAAGGGCACCACCAGGAGTGGAGCCTGCGGCTTAATTTGACTCAACACGGGAAAACTCACCCGGCCCGGACACCGTAAGGATTGACAGACTGAGAGCTCTTTCTTAATTCGGTGGGTGGTGGTGCATGGCCGTTCTTAGTTGGTGGAGCGATTTGTCTGGTTAATTCCGATAACGAACGAGACTCTGGCCTATTAAATAGACGGCGTATCGAAA--AGTACGCCGAGCTTCTCAGAGGGACAAGCGGCGTCT-AGCCGCATGAAATAGAGCAATAACAGGTCTGTGATGCCCTTAGATGTCCGGGGCTGCACGCGCGCTACACTGGAAGAATCAGCGTGCGCGATTC-GCCTGGTCCGGAAGGGTCGGGTAACCCGAGTAAATTCTTTCGTGCTTGGGATAGGGAATTGCAATTATTTCCCTTAAA-CGAGGAATTCCCAGTAAGCGCGGGTCATAAGCTCGCGTTGATTACG-TCCCTGCCCTTTGTACACACCGCCCG--TCGCTACTACCGATTGGATGACTTAG-TGAGGTCTTAGGACCGAGGTAGAGGCGCTTTAA--CGGGCGCCGA-TACTTTGGAAATTTGATCGAACTACGTTATCTAGAGGAAGT----------------------------------------
>AY284830_Dorylaimoides_micoletzkyi
CTCAAAGATTAAGCCATGCATGTCTAAGCACACGCCTTAATACGGTGAAGCCGCGAATAGCTCATTACAACAGCCACCGTTTACTAGAATATAGTTATCCTACTTGGATAACTGTGGCAGTTCTAGAGCTAATACATGCAAAAAAGCTCCGCCCGC-------AAGGAACGAGCGCATTTATTAGAATAAAAACCAATCGGGT--TTC--------GGCCCGTAATTTGGTGAATCTGAATAACTTTGCCAATCGCACAGTCCTAGTACTGGCGATGTATCTTTCAAGTGTCTGCCTTATCAACTTTCGATGGTAGGTTATACGCCTACCATGGTAGTAACGGGTAACGGAGAATAAGGGTTCGACTCCGGAGAGGGAGCCTGAGAAACGGCTACCACATCCAAGGAAGGCAGCAGGCGCGCAAATTACCCACTTCCAGAACGGAGAGGTAGTGACGAAAAATAACGAGACAGTCCTCTTCGAGGTCTGTCATCGGAATGGGTACAATTTAAATCCTTTAACGAGGATCTATTGGAGGGCAAGTCTGGTGCCAGCAGCCGCGGTAATTCCAGCTCCAATAGCGTATATTAAAGTTGTTGCGGTTAAAACGCTCGTAGTTGGATCTGCGGCCTCGGAGAACGGTCCCCCGAAAGGGTGGTCACTGTCT-CTCCTAGCCTAAATTCGA----GTCGT-CTCTAGGTGCTCTTAACCGGGTGCCTAGA-GTGACTAGAACGTTTACTTTGAAAAAA-TTAGAGTGCTTAAAGCAGGCGA-AATAGCCTGAAT-AAGGTGCATGGAATAATGGAATAGGACCTCGGTTCTATTTTGTTGGTTTTCGGAACCCGAGGTAATGATTAAGAGGAACAGACGGGGGCATTCGTATTCCGGCGCT-AGAGGTGAAATTCTTGGACCGCCGGAAGACGGACGACTGCGAAA-GCATTTGCCAAGAATGTTTTCATTAATCAAGAACGAAAGTTAGAGGTTCGAAGGC-GATCAGATACCGCCCTAGTTCTAACCGTAAACGATGACAACCAGCGATTAATCGGCGTTAATA--TATGACCCGATTAGCAGCTTCCGGGAAACCAAAGTTTTTCGTTTCCGGGGGAAGTATGGTTGCAAAGCTGAAACTTAAAGGAATTGACGGAAGGGCACCACCAGGAGTGGAGCCTGCGGCTTAATTTGACTCAACACGGGAAAACTCACCCGGCCCGGACACCGTAAGGATTGACAGACTGAGAGCTCTTTCTTAATTCTGTGGGTGGTGGTGCATGGCCGTTCTTAGTTGGTGGAGCGATTTGTCTGGTTAATTCCGATAACGAACGAGACTCTGGCCAATTAAATAGACGGTATATTTAAA--AGTATATCGCACTTCTTAGAGGGACAAGCGGCGTCT-AGCCGCATGAAATAGAGCAATAACAGGTCTGTGATGCCCTTAGATGTCCGGGGCTGCACGCGCGCTACACTGAAAGAATCAGTGGGCGTGATA---CCTAGTTCGGAAGGACCGGGTAACCCAAGTAAATTCTTTCGTGCTTGGGATAGGGAATTGCAATTATTTCCCTTAAA-CGAGGAATTCCCAGTGAATGCGGGTCATAAGCTCGCGTTGATTACG-TCCCTGCCCTTTGTACACACCGCCCG--TCGCTACTACCGACTGGATGACTTAG-TGAGGTCTTAGGACCGAGGTAAAGGCGCCTGTAA-TGGGTGTTTT-TGCTTTGGAAATTTGATCGAACTACGTTATCTAGAGGAAGT----------------------------------------
>KR184128_Leptonchus_granulosus
----------------------------------CCTTAATACGGTGAAGCCGCGAATAGCTCATTACAACAGCCACCGTTTATTAGAATATCGTTATCCTACTCGGATAACTGTGGCAATTCTAGAGCTAATACATGCTTCGAAGCTCCGACCGC-------GAGGGACGAGCGCATTTATTAGAATAAAAACCAATCGGGC--CTCG-------GCCCGTG-ATTTGGTGAATCTGAATAACTCCGCCGATCGCACGGTCCTAGTACCGGCGACGTATCTTTCAAGTGTCTGCCTTATCAACTTTCGATGGTAGGTTATACGCCTACCATGGTAGTAACGGGTAACGGAGAATAAGGGTTCGACTCCGGAGAGGGAGCCTGAGAAACGGCTACCACATCCAAGGAAGGCAGCAGGCGCGCAAATTACCCACTTCCAGAACGGAGAGGTAGTGACGAAAAATAACGAGACAGTCCTCTTCGAGGTCTGTCATCGGAATGGGTACAATTTAAATCCTTTAACGAGGATCTATTGGAGGGCAAGTCTGGTGCCAGCAGCCGCGGTAATTCCAGCTCCAATAGCGTATATTAAAGTTGTTGCGGTTAAAACGCTCGTAGTTGGATCTGCGGCCGAGCGGGGCGGTCCCCCGAAAGGGCGG-TCACCGTACCCGCTAGCCTAGAATTCGA---GTCGT-CTCTAGGTGCTCTTCGCCGAGTGCTTAGGAGTGACTGGAACGTTTACTTTGAAAAAA-TTAGAGTGCTTAAAGCAGGCGA-AATAGCCTGAATAA-GGTGCATGGAATAATGGAATAGGACCTCGGTTCTATTTTGTTGGTTTTCGGAGCCCGAGGTAATGATTAAGAGGAACGGACGGGGGCATTCGTATTCCGGCGCT-AGAGGTGAAATTCTTGGACCGCCGGAAGACGGACGACTGCGAAA-GCATTTGCCAAGAATGTTTTCATTAATCAAGAACGAAAGTTAGAGGTTCGAAGGC-GATCAGATACCGCCCTAGTTCTAACCGTAAACGATGACAACCAGCGATTAGTCGGCGTTAATC--TACGACCCGACTAGCAGCTTCCGGGAAACCAAAGTTTTTCGTTTCCGGGGGAAGTATGGTTGCAAAGCTGAAACTTAAAGGAATTGACGGAAGGGCACCACCAGGAGTGGAGCCTGCGGCTTAATTTGACTCAACACGGGAAAACTCACCCGGCCCGGACACCGTAAGGATTGACAGACTGAGAGCTCTTTCTTAATTCGGTGGGTGGTGGTGCATGGCCGTTCTTAGTTGGTGGAGCGATTTGTCTGGTTAATTCCGATAACGAACGAGACTCTGGCCTATTAAATAGACGGCGTATCGAAA--AGTACGCCGAGCTTCTTAGAGGGACAAGCGGCGTCT-AGCCGCATGAAATAGAGCAATAACAGGTCTGTGATGCCCTTAGATGTCCGGGGCTGCACGCGCGCTACACTGAAAGAATCAGCGTGCGCGATTC-GCCTGGTCCGGAAGGATCGGGTAACCCGAGTAAATTCTTTCGTGCTTGGGATAGGGAATTGCAATTATTTCCCTTAAA-CGAGGAATTCCCAGTAAGCGCGGGTCATAAGCTCGCGTTGATTACG-TCCCTGCCCTTTGTACACACCGCCCG--TCGCTACTACCGATTGGATGACTTAG-TGAGGTCTTAGGACCGAGGTAGAGGCGCTTTTAACCGGGCGCCGA-TACTTTGGAAATTTGA-----------------------------------------------------------------
>KJ636399_Proleptonchus_weischeri
-------------------ATGTCTAAGCACATGCCTTGATACGGTGAAGCCGCGAATAGCTCATTACAACAGCCACCGTTTATTAGAATATCGTTAACCTACTTGGATAACTGTGGCAATTCTAGAGCTAATACATGCAAAAAAGCTCAGAACCGC------AAGGTACGAGCGCATTTATTAGAATAAAAACCAATCGGGC--TTCG--------GCCTGTAATTTGGTGAATCTGAATAACTTTGCCAATCGCACGGTCCTAGTACCGGCGATGTATCTTTCAAGTGTCTGCCTTATCAACTTTCGATGGTAGGTTATACGCCTACCATGGTAGTAACGGGTAACGGAGAATAAGGGTTCGACTCCGGAGAGGGAGCCTGAGAAACGGCTACCACATCCAAGGAAGGCAGCAGGCGCGCAAATTACCCACTTCCAGAACGGAGAGGTAGTGACGAAAAATAACGAGACAGTCCTCTTCGAGGTCTGTCATCGGAATGGGTACAATTTAAATCCTTTAACGAGGATCTATTGGAGGGCAAGTCTGGTGCCAGCAGCCGCGGTAATTCCAGCTCCAATAGCGTATATTAAAGTTGTTGCGGTTAAAACGCTCGTAGTTGGATCTGCGGCCGAGGAGAATGGTCCCCCGAAAGGGCGGTCACTATTT-CTCCTAGCCTA-AATTCG---AGTCGT-CTCTAGGTGCTCTTTACCGAGTGCCTAGA-GTGACTAGAACGTTTACTTTGAAAAAA-TTAGAGTCCTTAAAGCAGGCGA-AATAGCCTGAAT-AAGGTGCATGGAATAATGGAATAGGACCTCGGTTCTATTTTGTTGGTTTTCGGAGCCTGAGGTAATGATTAAGAGGAACAGACGGGGGCATTCGTATTCCGGCGCT-AGAGGTGAAATTCTTGGACCGCCGGAAGACGGACGACTGCGAAA-GCATTTGCCAAGAATGTTTTCATTAATCAAGAACGAAAGTTAGAGGTTCGAAGGC-GATCAGATACCGCCCTAGTTCTAACCGTAAACGATGACAACCAGCGATTAGTCGGCGTTAATA--TACGACCCGACTAGCAGCTTCCGGGAAACCAAAGTTTTTCGTTTCCGGGGGAAGTATGGTTGCAAAGCTGAAACTTAAAGGAATTGACGGAAGGGCACCACCAGGAGTGGAGCCTGCGGCTTAATTTGACTCAACACGGGAAAACTCACCCGGCCCGGACACCGTAAGGATTGACAGATTGAGAGCTCTTTCTTAATTCGGTGGGTGGTGGTGCATGGCCGTTCTTAGTTGGTGGAGCGATTTGTCTGGTTAATTCCGATAACGAACGAGACTCTGGCCTATTAAATAGACGGTATATCGAAA--AGTATACCGCGCTTCTTAGAGGGACAAGCGGCGTCT-AGCCGCATGAAATAGAGCAATAACAGGTCTGTGATGCCCTTAGATGTCCGGGGCTGCACGCGCGCTACACTGAAAGAATCAGCGTGCG-TAATA--CCTGGTTCGGAAGAATCGGGTAACCCAAGTAAATTCTTTCGTGCTTGGGATAGGGAATTGCAATTATTTCCCTTAAA-CGAGGAATTCCCAGTAAATGCGGGTCATAAGCTCGCGTTGATTACG-TCCCTGCCCTTTGTACACACCGCCCG--TCGCTACTACCGATTGGATGACTTAG-TGAGGTCTTAGGACCGAGGCAATGGGTGCCTTAA-CGGGTGCCTT-TGCTTTGGAAATTTGATCGAACTACGTTATCTAGAGGAAGT----------------------------------------
>KP835681_Tylencholaimellus_persicus
--------------------------------------------------------------------------------TTACTAGAATATCGTTATCCTACTTGGATAACTGTGGCAATTCTAGAGCTAATACATGCATCAATGCTCTGACCGC-------AAGGGAAGAGCGCATTTATTAGAATAAAAACCAATCGGGT--CTCGG--------CCCGTTATTTGGTGAATCTGAATAACTTTGCCAATCGCACAGTCCTAGTACTGGCGATGTATCTTTCAAGTGTCTGCCTTATCAACTTTCGATGGTAGGTTATACGCCTACCATGGTAGTAACGGGTAACGGAGAATAAGGGTTCGACTCCGGAGAGGGAGCCTGAGAAACGGCTACCACATCCAAGGAAGGCAGCAGGCGCGCAAATTACCCACTTCCAGAACGGAGAGGTAGTGACGAAAAATAACGAGACAGTCCTCTTCGAGGTCTGTCATCGGAATGGGTACAATTTAAATCCTTTAACGAGGATCTATTGGAGGGCAAGTCTGGTGCCAGCAGCCGCGGTAATTCCAGCTCCAATAGCGTATATTAAAGTTGTTGCGGTTAAAACGCTCGTAGTTGGATTTGCGGCCTTGGAGGATGGTCCCCTGAAAAGGTGGTCACTGTCT-CTCCTAGCCTAAATTCGA----GTCGT-CTCTATGTGCTCTTCATTGAGTGCTTAGA-GTGACTAGAACGTTTACTTTGAAAAAA-TTAGAGTGCTCAAAGCAGGCGA-AATAGCCTGAAT-AAGGTGCATGGAATAATGGAATAGGACCTCGGTTCTATTTTGTTGGTTTTCGGAACCTGAGGTAATGATTAAGAGGAACAGACGGGGGCATTCGTATTCCGGCGCT-AGAGGTGAAATTCTTGGACCGCCGGAAGACGGACAACTGCGAAA-GCATTTGCCAAGAATGTTTTCATTAATCAAGAACAAAAGTTAGAGGTTCGAAGGC-GATCAGATACCGCCCTAGTTCTAACCGTAAACGATGACAACCAGCGATTAATCGGCGTTAATT--TATGACCCGATTAGCAGCTTCCGGGAAACCAAAGTTTTTCGTTTCCGGGGGAAGTATGGTTGCAAAGCTGAAACTTAAAGGAATTGACGGAAGGGCACCACCAGGAGTGGAGCCTGCGGCTTAATTTGACTCAACACGGGAAAACTCACCCGGCCCGGACACCGTAAGGATTGACAGACTGAGAGCTCTTTCTTAATTCGGTGGGTGGTGGTGCATGGCCGTTCTTAGTTGGTGGAGCGATTTGTCTGGTTAATTCCGATAACGAACGAGACTCTGGCCTATTAAATAGACGGCATATCGGAA--AGTATGTCGTACTTCTTAGAGGGACAAGCGGCTTCT-AGCCGCATGAAATAGAGCAATAACAGGTCTGTGATGCCCTTAGATGTCCGGGGCTGCACGCGCGCTACACTGAAAGAGTCAGCGAGCGATT-CG--CCTGGTTCGGAAGAACTGGGTAACCCAAGTAAATTCTTTCGTGCTTGGGATAGGGAATTGCAATTATTTCCCTTAAA-CGAGGAATTCCCAGTAAATGCGGGTCATAAGCTCGCG------------------------------------------------------------------------------------------------------------------------------------------------------------------------------------------------
>AY919149_Leptonchus_granulosus
----------------------------------------------------------------------------------------------------------------------------------------------------------------------------------------------------------------------------------------------------------------------------------------------------------------------------------------------------------------------------------------------------------------------------------------------------------------------------------------------------------------------------------------------------------------------------------------------------------------------------------------------------------------------------------------------------------------------------------------------------------------------------------------------------------------------------------------------------------------------------------------------------------------------------------------------------------------------------------------------------------------------------------GGC-GATCAGATACCGCCCTAGTTCTAACCGTAAACGATGACAACCAGCGATTAGTCGGCGTTAATC--TACGACCCGACTAGCAGCTTCCGGGAAACCAAAGTTTTTCGTTTCCGGGGGAAGTATGGTTGCAAAGCTGAAACTTAAAGGAATTGACGGAAGGGCACCACCAGGAGTGGAGCCTGCGGCTTAATTTGACTCAACACGGGAAAACTCACCCGGCCCGGACACCGTAAGGATTGACAGACTGAGAGCTCTTTCTTAATTCGGTGGGTGGTGGTGCATGGCCGTTCTTAGTTGGTGGAGCGATTTGTCTGGTTAATTCCGATAACGAACGAGACTCTGGCCTATTAAATAGACGGCGTATCGAAA--AGTACGCCGAGCTTCTTAGAGGGACAAGCGGCGTCT-AGCCGCATGAAATAGAGCAATAACAGGTCTGTGATGCCCTTAGATGTCCGGGGCTGCACGCGCGCTACACTGAAAGAATCAGCGTGCGATTCTCAGCCTGGTCCGGAAGGATCGGGTAACCCGAGTAAATTCTTTCGTGCTTGGGATAGGGAATTGCAATTATTTCCCTTGAA-CGAGGAATTCCCAGTAAGTGCGGGTCATAAGCTCGCGTTGATTACG-TCCCTGCCCTTTGTA-----------------------------------------------------------------------------------------------------------------------------------------------------------------------
>AY919148_Leptonchus_granulosus
----------------------------------------------------------------------------------------------------------------------------------------------------------------------------------------------------------------------------------------------------------------------------------------------------------------------------------------------------------------------------------------------------------------------------------------------------------------------------------------------------------------------------------------------------------------------------------------------------------------------------------------------------------------------------------------------------------------------------------------------------------------------------------------------------------------------------------------------------------------------------------------------------------------------------------------------------------------------------------------------------------------------------------GGC-GATCAGATACCGCCCTAGTTCTAACCGTAAACGATGACAACCAGCGATTAGTCGGCGTTAATC--TACGACCCGACTAGCAGCTTCCGGGAAACCAAAGTTTTTCGTTTCCGGGGGAAGTATGGTTGCAAAGCTGAAACTTAAAGGAATTGACGGAAGGGCACCACCAGGAGTGGAGCCTGCGGCTTAATTTGACTCAACACGGGAAAACTCACCCGGCCCGGACACCGTAAGGATTGACAGACTGAGAGCTCTTTCTTAATTCGGTGGGTGGTGGTGCATGGCCGTTCTTAGTTGGTGGAGCGATTTGTCTGGTTAATTCCGATAACGAACGAGACTCTGGCCTATTAAATAGACGGCGTATCGAAA--AGTACGCCGAGCTTCTTAGAGGGACAAGCGGCGTCT-AGCCGCATGAAATAGAGCAATAACAGGTCTGTGATGCCCTTAGATGTCCGGGGCTGCACGCGCGCTACACTGAAAGAATCAGCGTGCGATTCTCAGCCTGGTCCGGAAGGATCGGGTAACCCGAGTAAATTCTTTCGTGCTTGGGATAGGGAATTGCAATTATTTCCCTTGAA-CGAGGAATTCCCAGTAAGTGCGGGTCATAAGCTCGCGTTGATTACG-TCCCTGCCCTTTGTA-----------------------------------------------------------------------------------------------------------------------------------------------------------------------
>AY593951_Dorylaimoides_sp
CTCAAAGATTAAGCCATGCATGTCTAAGCACATGCCTTAATACGGTGAAGCCGCGAATAGCTCATTACAACAGCCACCGTTTACTAGAATATAGTTATCCTACTTGGATAACTGTGGCAATTCTAGAGCTAATACATGCAAAAAAGCTCTGCCCGC-------AAGGAACGAGCGCATTTATTAGAATAAAAACCAATCGGGT--TTC--------GGCCCGTAATTTGGTGAATCTGAATAACTTTGCCAATCGCACAGTCCTAGTACTGGCGATGTATCTTTCAAGTGTCTGCCTTATCAACTTTCGATGGTAGGTTATACGCCTACCATGGTAGTAACGGGTAACGGAGAATAAGGGTTCGACTCCGGAGAGGGAGCCTGAGAAACGGCTACCACATCCAAGGAAGGCAGCAGGCGCGCAAATTACCCACTTCCAGAACGGAGAGGTAGTGACGAAAAATAACGAGACAGTCCTCTTCGAGGTCTGTCATCGGAATGGGTACAATTTAAATCCTTTAACGAGGATCTATTGGAGGGCAAGTCTGGTGCCAGCAGCCGCGGTAATTCCAGCTCCAATAGCGTATATTAAAGTTGTTGCGGTTAAAACGCTCGTAGTTGGATCTGCGGCCTCGGAGAACGGTCCCCCGAAAGGGTGGTCACTGTCT-CTCCTAGCCTAAATTCGA----GTCGT-CTCTAGGTGCTCTTTACCGAGTGCTTAGA-GTGACTAGAATGTTTACTTTGAAAAAA-TTAGAGTGCTTAAAGCAGGCGA-AATAGCCTGAAT-AAGGTGCATGGAATAATGGAATAGGACCTCGGTTCTATTTTGTTGGTTTTCGGAACCCGAGGTAATGATTAAGAGGAACAGACGGGGGCATTCGTATTCCGGCGCTGAGAGGTGAAATTCTTGGACCGCCGGAAGACGGACGACTGCGAAA-GCATTTGCCAAGAATGTTTTCATTAATCAAGAACGAAAGTTAGAGGTTCGAAGGC-GATCAGATACCGCCCTAATTCTAACCGTAAACGATGACAACCAGCGATTAATCGGCGTTAATA--TATGACCCGATTAGCAGCTTCCGGGAAACCAAAGTTTTTCGTTTCCGGGGGAAGTATGGTTGCAAAGCTGAAACTTAAAGGAATTGACGGAAGGGCACCACCAGGAGTGGAGCCTGCGGCTTAATTTGACTCAACACGGGAAAACTCACCCGGCCCGGACACCGTAAGGATTGACAGACTGAGAGCTCTTTCTTAATTCGGTGGGTGGTGGTGCATGGCCGTTCTTAGTTGGTGGAGCGATTTGTCTGGTTAATTCCGATAACGAACGAGACTCTGGCCTATTAAATAGACGGTATATTTAAA--AGTATATCGCACTTCTTAGAGGGACAAGCGGCGTCT-AGCCGCATGAAATAGAGCAATAACAGGTCTGTGATGCCCTTAGATGTCCGGGGCTGCACGCGCGCTACACTGAAAGAATCAGTGGGCGTTATG---CCTAGTTCGGAAGAACCGGGTAACCCAAGTAAATTCTTTCGTGCTTGGGATAGGGAATTGCAATTATTTCCCTTAAAACGAGGAATTCCCAGTAAATGCGGGTCATAAGCTCGCGTTGATTACG-TCCCTGCCCTTTGTACACACCGCCCG--TCGCTAKTACCGATTGGATGASTTAG-TGAGGTCTTAGGACCGATGTAAAGGTGCCTGTAA-TGGGTGCTTT-TGCTTTGGAAATTTGATCGAAYTACGTTATCTAGAGGAAGT----------------------------------------
>AY593950_Dorylaimoides_limnophilus
CTCAAAGATTAAGCCATGCATGTCTAAGCACATGCCTTAATACGGTGAAGCCGCGAATAGCTCATTACAACAGCCACCGTTTACTAGAATATAGTTATCCTACTTGGATAACTGTGGCAATTCTAGAGCTAATACATGCAAAAAAGCTCCGCCCGC-------AAGGAACGAGCGCATTTATTAGAATAAAAACCAATCGGGT--TTC--------GGCCCGTACTTTGGTGAATCTGAATAACTTTGCCAATCGCACAGTCCTAGTACTGGCGATGTATCTTTCAAGTGTCTGCCTTATCAACTTTCGATGGTAGGTTATACGCCTACCATGGTAGTAACGGGTAACGGAGAATAAGGGTTCGACTCCGGAGAGGGAGCCTGAGAAACGGCTACCACATCCAAGGAAGGCAGCAGGCGCGCAAATTACCCACTTCCAGAACGGAGAGGTAGTGACGAAAAATAACGAGACAGTCCTCTTCGAGGTCTGTCATCGGAATGGGTACAATTTAAATCCTTTAACGAGGATCTATTGGAGGGCAAGTCTGGTGCCAGCAGCCGCGGTAATTCCAGCTCCAATAGCGTATATTAAAGTTGTTGCGGTTAAAACGCTCGTAGTTGGATCTGCGGCCTCGGAGAACGGTCCCCTGAAAGGGTGGTCACTGTCT-CTCCTAGCCTAAATTCGA----GTCGT-CTCTAGGTGCTCTTTACCGAGTGCCTAGA-GTGACTAGAACGTTTACTTTGAAAAAA-TTAGAGTGCTTAAAGCAGGCGA-AATAGCCTGAAT-AAGGTGCATGGAATAATGGAATAGGACCTCGGTTCTATTTTGTTGGTTTTCGGAACCCGAGGTAATGATTAAGAGGAACAGACGGGGGCATTCGTATTCCGGCGCT-AGAGGTGAAATTCTTGGACCGCCGGAAGACGGACGACTGCGAAA-GCATTTGCCAAGAATGTTTTCATTAATCAAGAACGAAAGTTAGAGGTTCGAAGGC-GATCAGATACCGCCCTAGTTCTAACCGTAAACGATGACAACCAGCGATTAATCGGCGTTAATA--TATGACCCGATTAGCAGCTTCCGGGAAACCAAAGTTTTTCGTTTCCGGGGGAAGTATGGTTGCAAAGCTGAAACTTAAAGGAATTGACGGAAGGGCACCACCAGGAGTGGAGCCTGCGGCTTAATTTGACTCAACACGGGAAAACTCACCCGGCCCGGACACCGTAAGGATTGACAGACTGAGAGCTCTTTCTTAATTCGGTGGGTGGTGGTGCATGGCCGTTCTTAGTTGGTGGAGCGATTTGTCTGGTTAATTCCGATAACGAACGAGACTCTGGCCTATTAAATAGACGGTATATTTAAA--AGTATATCGCACTTCTTAGAGGGACAAGCGGCGTCT-AGCCGCATGAAATAGAGCAATAACAGGTCTGTGATGCCCTTAGATGTCCGGGGCTGCACGCGCGCTACACTGAAAGAATCAGTGGGCGTGATA---CCTAGTTCGGAAGGACCGGGTAACCCAAGTAAATTCTTTCGTGCTTGGGATAGGGAATTGCAATTATTTCCCTTAAA-CGAGGAATTCCCAGTAAATGCGGGTCATAAGCTCGCGTTGATTACG-TCCCTGCCCTTTGTACACACCGCCCG--TCGCTACTACCGATTGGATGACTTAG-TGAGGTCTTAGGACCGAGGTAAAGGTGCCTGTAA-TGGGTGCTTT-TGCGTTGGAAATTTGGTCGAACTACGTTATCTAGAGGAAGT----------------------------------------
>AY146541_Tylencholaimus_teres
----------------------------------------------------------------------------------------------------------------------------------------------------------------------------------------------------------------------------------------------------------------------------------------------------------------------------------------------------------------------------------------------------------------------------------------------------------------------------------------------------------------------------------------------------------------------------------------------------------------------------------------------------------------------------------------------------------------------------------------------------------------------------------------------------------------------------------------------------------------------------------------------------------------------------------------------------------------------------------------------------------------------------------GGC-GATCAGATACCGCCCTAGTTCTAACCGTAAACGATGACGACCAGTCATACGTCGGCGTTAATT--AACGACCTGACTAGCAACCTCCGGGAAACCAAAGTTTTTCGTTTCCGGGGGAAGTATGGTTGCAAAGCTGAAACTTAAAGGAATTGACGGAAGGGCACCACCAGGAGTGGAGCCTGCGGCTTAATTTGACTCAACACGGGAAAACTCACCCGGCCCGGACACCGTAAGGATTGACAGATTGAGAGCTCTTTCTTAATTCGGTGGGTGGTGGTGCATGGCCGTTCTTAGTTGGTGGAGCGATTTGTCTGGTTAATTCCGATAACGAACGAGACTCTGGCCTATTAAATAGACGGCGTATCGAAA--CGTACGTCGAGCTTCTTAGAGGGACAAGCGGCGTCT-AGCCGCATGAAATAGAGCAATAACAGGTCTGTGATGCCCTTAGATGTCCGGGGCTGCACGCGCGCTACACTGAAAGAATCAGCGTGCGCGTAC--GCCTGGTCCGGAAGGACCGGGTAACCCGATGAAATTCTTTCGTGCTTGGGATAGGGAATTGCAATTATTTCCCTTGAA-CGAGGAATTCCCAGTAAATGCGGGTCATAAGCTCGCGTTGATTACG-TCCCTGCCCTTTGTA-----------------------------------------------------------------------------------------------------------------------------------------------------------------------
>AY146540_Tylencholaimus_proximus
----------------------------------------------------------------------------------------------------------------------------------------------------------------------------------------------------------------------------------------------------------------------------------------------------------------------------------------------------------------------------------------------------------------------------------------------------------------------------------------------------------------------------------------------------------------------------------------------------------------------------------------------------------------------------------------------------------------------------------------------------------------------------------------------------------------------------------------------------------------------------------------------------------------------------------------------------------------------------------------------------------------------------------GGC-GATCAGATACCGCCCTAGTTCTAACCGTAAACGATGACGACCAGTCATCCGACGGCGTTAATT--AACGACCCGTCTGGCAACTCCCGGGAAACCAAAGTTTTTCGTTTCCGGGGGAAGTATGGTTGCAAAGCTGAAACTTAAAGGAATTGACGGAAGGGCACCACCAGGAGTGGAGCCTGCGGCTTAATTTGACTCAACACGGGAAAACTCACCCGGCCCGGACACTGTAAGGATTGACAGATTGATAGCTCTTTCTTAATTCAGTGGATGGTGGTGCATGGCCGTTCTTAGTTGGTGGACTGATTTGTCTGGTTAATTCCGATAACGAACGAGACTCTCGCCTACTAAATAGACGGCGTATCGAAA--CGTACGTCGAGCTTCTTAGAGGGACAAGCGGCGCCT-AGCCGCATGAAACAGAGCAATAACAGGTCTGTGATGCCCTTAGATGTCCGGGGCTGCACGCGCGCTACACTGAAAGAATCAGCGTGCGCGTAC--GCCTGGTCCGGAAGGACCGGGTAACCCGATGAAATTCTTTCGTGCTTGGGATAGGGAATTGAAATTATTTCCCTTGAA-CGAGGAATTCCCAGTAAATGCGGGTCATAAGCTCGCGTTGATTACG-TCCCTGCCCTTTGTA-----------------------------------------------------------------------------------------------------------------------------------------------------------------------
>AY146531_Tylencholaimellus_cf_magnidens
----------------------------------------------------------------------------------------------------------------------------------------------------------------------------------------------------------------------------------------------------------------------------------------------------------------------------------------------------------------------------------------------------------------------------------------------------------------------------------------------------------------------------------------------------------------------------------------------------------------------------------------------------------------------------------------------------------------------------------------------------------------------------------------------------------------------------------------------------------------------------------------------------------------------------------------------------------------------------------------------------------------------------------GGC-GATCAGATACCGCCCTAGTTCTAACCGTAAACGATGACAACCAGCGATTAATCGGCGTTAATT--TATGACCCGATTAGCAGCTTCCGGGAAACCAAAGTTTTTCGTTTCCGGGGGAAGTATGGTTGCAAAGCTGAAACTTAAAGGAATTGACGGAAGGGCACCACCAGGAGTGGAGCCTGCGGCTTAATTTGACTCAACACGGGAAAACTCACCCGGCCCGGACACCGTAAGGATTGACAGACTGAGAGCTCTTTCTTAATTCGGTGGGTGGTGGTGCATGGCCGTTCTTAGTTGGTGGAGCGATTTGTCTGGTTAATTCCGATAACGAACGAGACTCTGGCCTATTAAATAGGCGGCATATCAGAA--AGTATGTCGTACTTCTTAGAGGGACAAGCGGCTTCT-AGCCGCATGAAATAGAGCAATAACAGGTCTGTGATGCCCTTAGATGTCCGGGGCTGCACGCGCGCTACACTGAAAGAGTCAGCGAGCGATT-CA--CCTGGTTCGGAAGAACTGGGTAACCCAAGTAAATTCTTTCGTGCTTGGGATAGGGAATTGCAATTATTTCCCTTAAA-CGAGGAATTCCCAGTAAATGCGGGTCATAAGCTCGCGTTGATTACG-TCCCTGCCCTTTGTA-----------------------------------------------------------------------------------------------------------------------------------------------------------------------
>AY146486_Dorylaimoides_elegans
----------------------------------------------------------------------------------------------------------------------------------------------------------------------------------------------------------------------------------------------------------------------------------------------------------------------------------------------------------------------------------------------------------------------------------------------------------------------------------------------------------------------------------------------------------------------------------------------------------------------------------------------------------------------------------------------------------------------------------------------------------------------------------------------------------------------------------------------------------------------------------------------------------------------------------------------------------------------------------------------------------------------------------GGC-GATCAGATACCGCCCTAGTTCTAACCGTAAACGATGACAACCAGCGATTAATCGGCGTTAATA--TATGACCCGATTAGCAGCTTCCGGGAAACCAAAGTTTTTCGTTTCCGGGGGAAGTATGGTTGCAAAGCTGAAACTTAAAGGAATTGACGGAAGGGCACCACCAGGAGTGGAGCCTGCGGCTTAATTTGACTCAACACGGGAAAACTCACCCGGCCCGGACACCGTAAGGATTGACAGACTGAGAGCTCTTTCTTAATTCGGTGGGTGGTGGTGCATGGCCGTTCTTAGTTGGTGGAGCGATTTGTCTGGTTAATTCCGATAACGAACGAGACTCTGGCCTATTAAATAGACGGTATATTTAAA--AGTATATCGCACTTCTTAGAGGGACAAGCGGCGTCT-AGCCGCATGAAATAGAGCAATAACAGGTCTGTGATGCCCTTAGATGTCCGGGGCTGCACGCGCGCTACACTGAAAGAATCAGTGGGCGTGATA---CCTAGTTCGGAAGGACCGGGTAACCCAAGTAAATTCTTTCGTGCTTGGGATAGGGAATTGCAATTATTTCCCTTAAA-CGAGGAATTCCCAGTAAATGCGGGTCATAAGCTCGCGTTGATTACG-TCCCTGCCCTTTGTA-----------------------------------------------------------------------------------------------------------------------------------------------------------------------
>AY912037_Funaria_cacti
----------------------------------------------------------------------------------------------------------------------------------------------------------------------------------------------------------------------------------------------------------------------------------------------------------------------------------------------------------------------------------------------------------------------------------------------------------------------------------------------------------------------------------------------------------------------------------------------------------------------------------------------------------------------------------------------------------------------------------------------------------------------------------------------------------------------------------------------------------------------------------------------------------------------------------------------------------------------------------------------------------------------------------GGC-GATCAGATACCGCCCTAGTTCTAACCGTAAACGATGACAACCAGCGATTAGTCGGCGTTAATA--TACGACCCGACTAGCAGCTTCCGGGAAACCAAAGTTTTTCGTTTCCGGGGGAAGTATGGTTGCAAAGCTGAAACTTAAAGGAATTGACGGAAGGGCACCACCAGGAGTGGAGCCTGCGGCTTAATTTGACTCAACACGGGAAAACTCACCCGGCCCGGACACCGTAAGGATTGACAGACTGAGAGCTCTTTCTTAATTCGGTGGGTGGTGGTGCATGGCCGTTCTTAGTTGGTGGAGCGATTTGTCTGGTTAATTCCGATAACGAACGAGACTCTGGCCTATTAAATAGACGGTGTATCGAAA--AGTATACCGCGCTTCTTAGAGGGACAAGCGGCGTCT-AGCCGCATGAAATAGAGCAATAACAGGTCTGTGATGCCCTTAGATGTCCGGGGCTGCACGCGCGCTACACTGAAAGAATCAGAGTGCG-TAATA--CCTAGTTCGGAAGAACCGGGTAACCCAAGTAAATTCTTTCGTGCTTGGGATAGGGAATTGCAATTATTTCCCTTAAA-CGAGGAATTCCCAGTAAATGCGGGTCATAAGCTCGCGTTGATTACG-TCCCTGCCCTTTGTA-----------------------------------------------------------------------------------------------------------------------------------------------------------------------
>AY911978_Doryllium_sp
----------------------------------------------------------------------------------------------------------------------------------------------------------------------------------------------------------------------------------------------------------------------------------------------------------------------------------------------------------------------------------------------------------------------------------------------------------------------------------------------------------------------------------------------------------------------------------------------------------------------------------------------------------------------------------------------------------------------------------------------------------------------------------------------------------------------------------------------------------------------------------------------------------------------------------------------------------------------------------------------------------------------------------GGC-GATCAGATACCGCCCTAGTTCTAACCGTAAACGATGACAACCAGCGATTAATCGGCGTTAATT--TATGACCCGATTAGCAGCTTCCGGGAAACCAAAGTTTTTCGTTTCCGGGGGAAGTATGGTTGCAAAGCTGAAACTTAAAGGAATTGACGGAAGGGCACCACCAGGAGTGGAGCCTGCGGCTTAATTTGACTCAACACGGGAAAACTCACCCGGCCCGGACACCGTAAGGATTGACAGACTGAGAGCTCTTTCTTAATTCGGTGGGTGGTGGTGCATGGCCGTTCTTAGTTGGTGGAGCGATTTGTCTGGTTAATTCCGATAACGAACGAGACTCTGGCCTATTAAATAGACGGCGTATTAAAA--AGTATGTCGTACTTCTTAGAGGGACAAGCGGCGTCT-AGCCGCATGAAATAGAGCAATAACAGGTCTGTGATGCCCTTAGATGTCCGGGGCTGCACGCGCGCTACACTGAAAGAATCAGAGAGCGATT-CA--CCTGGTTCGGAAGAACTGGGTAACCCAAGTAAATTCTTTCGTGCTTGGGATAGGGAATTGCAATTATTTCCCTTAAA-CGAGGAATTCCCAGTAAATGCGGGTCATAAGCTCGCGTTGATTACG-TCCCTGCCCTTTGTA-----------------------------------------------------------------------------------------------------------------------------------------------------------------------
>AY911977_Dorylaimoides_cf_elegans
----------------------------------------------------------------------------------------------------------------------------------------------------------------------------------------------------------------------------------------------------------------------------------------------------------------------------------------------------------------------------------------------------------------------------------------------------------------------------------------------------------------------------------------------------------------------------------------------------------------------------------------------------------------------------------------------------------------------------------------------------------------------------------------------------------------------------------------------------------------------------------------------------------------------------------------------------------------------------------------------------------------------------------GGC-GATCAGATACCGCCCTAGTTCTAACCGTAAACGATGACAACCAGCGATTAATCGGCGTTAATT--TATGACCCGATTAGCAGCTTCCGGGAAACCAAAGTTTTTCGTTTCCGGGGGAAGTATGGTTGCAAAGCTGAAACTTAAAGGAATTGACGGAAGGGCACCACCAGGAGTGGAGCCTGCGGCTTAATTTGACTCAACACGGGAAAACTCACCCGGCCCGGACACCGTAAGGATTGACAGACTGAGAGCTCTTTCTTAATTCGGTGGGTGGTGGTGCATGGCCGTTCTTAGTTGGTGGAGCGATTTGTCTGGTTAATTCCGATAACGAACGAGACTCTGGCCTATTAAATAGACGGTATATTTAAA--AGTATATCGCACTTCTTAGAGGGACAAGCGGCGTCT-AGCCGCATGAAATAGAGCAATAACAGGTCTGTGATGCCCTTAGATGTCCGGGGCTGCACGCGCGCTACACTGAAAGAATCAGTGGGCGTGATA---CCTAGTTCGGAAGGACCGGGTAACCCAAGTAAATTCTTTCGTGCTTGGGATAGGGAATTGCAATTATTTCCCTTAAA-CGAGGAATTCCCAGTAAATGCGGGTCATAAGCTCGCGTTGATTACG-TCCCTGCCCTTTGTA-----------------------------------------------------------------------------------------------------------------------------------------------------------------------
>AY911976_Dorylaimoides_elegans
----------------------------------------------------------------------------------------------------------------------------------------------------------------------------------------------------------------------------------------------------------------------------------------------------------------------------------------------------------------------------------------------------------------------------------------------------------------------------------------------------------------------------------------------------------------------------------------------------------------------------------------------------------------------------------------------------------------------------------------------------------------------------------------------------------------------------------------------------------------------------------------------------------------------------------------------------------------------------------------------------------------------------------GGC-GATCAGATACCGCCCTAGTTCTAACCGTAAACGATGACAACCAGCGATTAATCGGCGTTAATA--TATGACCCGATTAGCAGCTTCCGGGAAACCAAAGTTTTTCGTTTCCGGGGGAAGTATGGTTGCAAAGCTGAAACTTAAAGGAATTGACGGAAGGGCACCACCAGGAGTGGAGCCTGCGGCTTAATTTGACTCAACACGGGAAAACTCACCCGGCCCGGACACCGTAAGGATTGACAGACTGAGAGCTCTTTCTTAATTCGGTGGGTGGTGGTGCATGGCCGTTCTTAGTTGGTGGAGCGATTTGTCTGGTTAATTCCGATAACGAACGAGACTCTGGCCTATTAAATAGACGGTATATTTAAA--AGTATATCGCACTTCTTAGAGGGACAAGCGGCGTCT-AGCCGCATGAAATAGAGCAATAACAGGTCTGTGATGCCCTTAGATGTCCGGGGCTGCACGCGCGCTACACTGAAAGAATCAGTGGGCGTGATA---CCTAGTTCGGAAGGACCGGGTAACCCAAGTAAATTCTTTCGTGCTTGGGATAGGGAATTGCAATTATTTCCCTTAAA-CGAGGAATTCCCAGTAAATGCGGGTCATAAGCTCGCGTTGATTACG-TCCCTGCCCTTTGTA-----------------------------------------------------------------------------------------------------------------------------------------------------------------------
>AY552978_Tylencholaimellus_affinis
---AAAGATTAAGCCATGCATGTCTAAGCACATGCCTTAATACGGTGAAGCCGCGAATAGCTCATTACAACAGCCATCGTTTACTAGAATATCGTTATCCTACTTGGATAACTGTGGCAATTCTAGAGCTAATACATGCGTCAATGCTCTGACCGT-------AAGGAAAGAGCGCATTTATTAGAATAAAAACCAATCGGAT--CTCGG--------TCCGTTACTTGGTGAATCTGAATAACTTCGCCAATCGCACGGTCCTAGTACCGGCGATGTATCTTTCAAGTGTCTGCCTTATCAACTTTCGATGGTAGGTTATACGCCTACCATGGTAGTAACGGGTAACGGAGAATAAGGGTTCGACTCCGGAGAGGGAGCCTGAGAAACGGCTACCACATCCAAGGAAGGCAGCAGGCGCGCAAATTACCCACTTCCAGAACGGAGAGGTAGTGACGAAAAATAACGAGACAGTCCTCTTCGAGGTCTGTCATCGGAATGGGTACAATTTAAATCCTTTAACGAGGATCTATTGGAGGGCAAGTCTGGTGCCAGCAGCCGCGGTAATTCCAGCTCCAATAGCGTATATTAAAGTTGTTGCGGTTAAAACGCTCGTAGTTGGATTTGCGGCCTCGGAGAGCGGTCCCCCGAAAGGGTGGTCACTGTCTTCTCCTAGCCTAATATCGA----GTCGT-CTCTAGGTGCTCTTTACCGAGTGCTTAGA-GTGACTAGAACGTTTACTTTGAAAAAA-TTAGAGTGCTCAAAGCAGGCGA-AATAGCCTGAAT-AAGGTGCATGGAATAATGGAATAGGACCTCGGTTCTATTTTGTTGGTTTTCGGAACCTGAGGTAATGATTAAGAGGAACAGACGGGGGCATTCGTATTCCGGCGCT-AGAGGTGAAATTCTTGGACCGCCGGAAGACGGACAACTGCGAAA-GCATTTGCCAAGAATGTTTTCATTAATCAAGAACGAAAGTTAGAGGTTCGAAGGC-GATCAGATACCGCCCTAGTTCTAACCGTAAACGATGACAACCAGCGATTAATCGGCGTTAATT--TATGACCCGATTAGCAGCTTCCGGGAAACCAAAGTTTTTCGTTTCCGGGGGAAGTATGGTTGCAAAGCTGAAACTTAAAGGAATTGACGGAAGGGCACCACCAGGAGTGGAGCCTGCGGCTTAATTTGACTCAACACGGGAAAACTCACCCGGCCCGGACACCGTAAGGATTGACAGACTGAGAGCTCTTTCTTAATTCGGTGGGTGGTGGTGCATGGCCGTTCTTAGTTGGTGGAGCGATTTGTCTGGTTAATTCCGATAACGAACGAGACTCTGGCCTATTAAATAGACGTCGTATTAAAA--AGTACGTCGTACTTCTTAGAGGGACAAGCGGCGTTT-AGCCGCGTGAAATAGAGCAATAACAGGTCTGTGATGCCCTTAGATGTCCGGGGCTGCACGCGCGCTACACTGAAAGAATCAGAGAGCGCTAACG--CCTGGTTCGGAAGAACCGGGTAACCCAAGTAAATTCTTTCGTGCTTGGGATAGGGAATTGCAATTATTTCCCTTAAA-CGAGGAATTCCCAGTAAATGCGGGTCATAAGCTCGCGTTGATTACG-TCCCTGCCCTTTGTA-----------------------------------------------------------------------------------------------------------------------------------------------------------------------
>AY146539_Leptonchus_microdens
----------------------------------------------------------------------------------------------------------------------------------------------------------------------------------------------------------------------------------------------------------------------------------------------------------------------------------------------------------------------------------------------------------------------------------------------------------------------------------------------------------------------------------------------------------------------------------------------------------------------------------------------------------------------------------------------------------------------------------------------------------------------------------------------------------------------------------------------------------------------------------------------------------------------------------------------------------------------------------------------------------------------------------GGC-GATCAGATACCGCCCTAGTTCTAACCGTAAACGATGACAACCAGCGATTAGTCGGCGTTAATC--TACGACCCGACTAGCAGCTTCCGGGAAACCAAAGTTTTTCGTTTCCGGGGGAAGTATGGTTGCAAAGCTGAAACTTAAAGGAATTGACGGAAGGGCACCACCAGGAGTGGAGCCTGCGGCTTAATTTGACTCAACACGGGAAAACTCACCCGGCCCGGACACCGTAAGGATTGACAGACTGAGAGCTCTTTCTTAATTCGGTGGGTGGTGGTGCATGGCCGTTCTTAGTTGGTGGAGCGATTTGTCTGGTTAATTCCGATAACGAACGAGACTCTGGCCTATTAAATAGACGGCGTATCGAAA--AGTACGCCGAGCTTCTTAGAGGGACAAGCGGCGTCT-AGCCGCATGAAATAGAGCAATAACAGGTCTGTGATGCCCTTAGATGTCCGGGGCTGCACGCGCGCTACACTGAAAGAATCAGCGTGCGATTCTC-GCCTGGTCCGGAAGGATCGGGTAACCCGAGTAAATTCTTTCGTGCTTGGGATAGGGAATTGCAATTATTTCCCTTAAA-CGAGGAATTCCCAGTAAGTGCGGGTCATAAGCTCGCGTTGATTACG-TCCCTGCCCTTTGTA-----------------------------------------------------------------------------------------------------------------------------------------------------------------------
>AY146538_Leptonchus_granulosus
----------------------------------------------------------------------------------------------------------------------------------------------------------------------------------------------------------------------------------------------------------------------------------------------------------------------------------------------------------------------------------------------------------------------------------------------------------------------------------------------------------------------------------------------------------------------------------------------------------------------------------------------------------------------------------------------------------------------------------------------------------------------------------------------------------------------------------------------------------------------------------------------------------------------------------------------------------------------------------------------------------------------------------GGC-GATCAGATACCGCCCTAGTTCTAACCGTAAACGATGACAACCAGCGATTAGTCGGCGTTAATC--TACGACCCGACTAGCAGCTTCCGGGAAACCAAAGTTTTTCGTTTCCGGGGGAAGTATGGTTGCAAAGCTGAAACTTAAAGGAATTGACGGAAGGGCACCACCAGGAGTGGAGCCTGCGGCTTAATTTGACTCAACACGGGAAAACTCACCCGGCCCGGACACCGTAAGGATTGACAGACTGAGAGCTCTTTCTTAATTCGGTGGGTGGTGGTGCATGGCCGTTCTTAGTTGGTGGAGCGATTTGTCTGGTTAATTCCGATAACGAACGAGACTCTGGCCTATTAAATAGACGGCGTATCGAAA--AGTACGCCGAGCTTCTTAGAGGGACAAGCGGCGTCT-AGCCGCATGAAATAGAGCAATAACAGGTCTGTGATGCCCTTAGATGTCCGGGGCTGCACGCGCGCTACACTGAAAGAATCAGCGTGCGATTCTCAGCCTGGTCCGGAAGGATCGGGTAACCCGAGTAAATTCTTTCGTGCTTGGGATAGGGAATTGCAATTATTTCCCTTGAA-CGAGGAATTCCCAGTAAGTGCGGGTCATAAGCTCGCGTTGATTACG-TCCCTGCCCTTTGTA-----------------------------------------------------------------------------------------------------------------------------------------------------------------------
>AY146530_Tylencholaimellus_striatus
----------------------------------------------------------------------------------------------------------------------------------------------------------------------------------------------------------------------------------------------------------------------------------------------------------------------------------------------------------------------------------------------------------------------------------------------------------------------------------------------------------------------------------------------------------------------------------------------------------------------------------------------------------------------------------------------------------------------------------------------------------------------------------------------------------------------------------------------------------------------------------------------------------------------------------------------------------------------------------------------------------------------------------GGC-GATCAGATACCGCCCTAGTTCTAACCGTAAACGATGACAACCAGCGATTAATCGGCGTTAATT--TATGACCCGATTAGCAGCTTCCGGGAAACCAAAGTTTTTCGTTTCCGGGGGAAGTATGGTTGCAAAGCTGAAACTTAAAGGAATTGACGGAAGGGCACCACCAGGAGTGGAGCCTGCGGCTTAATTTGACTCAACACGGGAAAACTCACCCGGCCCGGACACCGTAAGGATTGACAGACTGAGAGCTCTTTCTTAATTCGGTGGGTGGTGGTGCATGGCCGTTCTTAGTTGGTGGAGCGATTTGTCTGGTTAATTCCGATAACGAACGAGACTCTGGCCTATTAAATAGACGACGTATTAAAA--AGTATGTCGTACTTCTTAGAGGGACAAGCGGCGTCT-AGCCGCATGAAATAGAGCAATAACAGGTCTGTGATGCCCTTAGATGTCCGGGGCTGCACGCGCGCTACACTGAAAGAATCAGCGAGCGATT-CG--CCTGGTTCGGAAGAACTGGGTAACCCAAGTAAATTCTTTCGTGCTTGGGATAGGGAATTGCAATTATTTCCCTTAAA-CGAGGAATTCCCAGTAAATGCGGGTCATAAGCTCGCGTTGATTACG-TCCCTGCCCTTTGTA-----------------------------------------------------------------------------------------------------------------------------------------------------------------------
>AY146479_Tyleptus_projectus
----------------------------------------------------------------------------------------------------------------------------------------------------------------------------------------------------------------------------------------------------------------------------------------------------------------------------------------------------------------------------------------------------------------------------------------------------------------------------------------------------------------------------------------------------------------------------------------------------------------------------------------------------------------------------------------------------------------------------------------------------------------------------------------------------------------------------------------------------------------------------------------------------------------------------------------------------------------------------------------------------------------------------------GGC-GATCAGATACCGCCCTAGTTCTAACCGTAAACGATGACAACCAGCGATTAGTCGGTGTTAATAAATACGACCCGACTAGCAGCTTCCGGGAAACCAAAGTTTTTCGTTTCCGGGGGAAGTATGGTTGCAAAGCTGAAACTTAAAGGAATTGACGGAAGGGCACCACCAGGAGTGGAGCCTGCGGCTTAATTTGACTCAACACGGGAAAACTCACCCGGCCCGGACACTGTAAGGATTGACAGACTGAGAGCTCTTTCTTAATTCGGTGGGTGGTGGTGCATGGCCGTTCTTAGTTGGTGGAGCGATTTGTCTGGTTAATTCCGATAACGAACGAGACTCTGGCCTATTAAATAGACGGTATATCGAAA--AGTATGCCGCGCTTCTTAGAGGGACAAGCGGCGTTT-AGCCGCATGAAATAGAGCAATAACAGGTCTGTGATGCCCTTAGATGTCCGGGGCTGCACGCGCGCTACACTGAAAGAATCAGCGTGCG-TAATA--CCTAGTTCGGAAGGACCGGGTAACCCGAGTAAATTCTTTCGTGCTTGGGATAGGGAATTGCAATTATTTCCCTTAAA-CGAGGAATTCCCAGTAAATGCGGGTCATAAGCTCGCGTTGATTACG-TCCCTGCCCTTTGTA-----------------------------------------------------------------------------------------------------------------------------------------------------------------------
>AY146478_Capilonchus_sp
----------------------------------------------------------------------------------------------------------------------------------------------------------------------------------------------------------------------------------------------------------------------------------------------------------------------------------------------------------------------------------------------------------------------------------------------------------------------------------------------------------------------------------------------------------------------------------------------------------------------------------------------------------------------------------------------------------------------------------------------------------------------------------------------------------------------------------------------------------------------------------------------------------------------------------------------------------------------------------------------------------------------------------GGC-GATCAGATACCGCCCTAGTTCTAACCGTAAACGATGACAACCAGCGATTAGTCGGCGTTAATT--AACGACCCGACTAGCAGCTTCCGGGAAACCAAAGTTTTTCGTTTCCGGGGGAAGTATGGTTGCAAAGCTGAAACTTAAAGGAATTGACGGAAGGGCACCACCAGGAGTGGAGCCTGCGGCTTAATTTGACTCAACACGGGAAAACTCACCCGGCCCGGACACCGTAAGGATTGACAGACTGAGAGCTCTTTCTTAATTCGGTGGGTGGTGGTGCATGGCCGTTCTTAGTTGGTGGAGCGATTTGTCTGGTTAATTCCGATAACGAACGAGACTCTGGCCTATTAAATAGACGGTATATCGAAA--AGTATATCGCGCTTCTTAGAGGGACAAGCGGCGTCC-AGCCGCATGAAATAGAGCAATAACAGGTCTGTGATGCCCTTAGATGTCCGGGGCTGCACGCGCGCTACACTGAAAGAATCAGAGTGCGCTAATG--CCTAGTCCGGAAGGACCGGGTAACCCAAGTAAATTCTTTCGTGCTTGGGATAGGGAATTGCAATTATTTCCCTTAAA-CGAGGAATTCCCAGTAAATGCGGGTCATAAGCTCGCGTTGATTACG-TCCCTGCCCTTTGTA-----------------------------------------------------------------------------------------------------------------------------------------------------------------------
>EF207254_Tylencholaimus_cf_teres
-------------------ATGTCTAAGCACATGCCTAAACACGGTGAAGCCGCGAATAGCTCATTACAACAGCCACCGTTTATTAGAATATCGTTATCCTACTTGGATAACTGTGGCAATTCTAGAGCTAATACATGCGAGAAAGCTCCGA-CCGT------AAGGGACGAGCGCATTTATTAGAATAAAAACCAATCGGGT--CTCG--------GCCCGTGATTTGGTGAATCTGAATAACTTTGCCAATCGCACGGTCCTAGTACCGGCGATGTATCTTTCAAGTGTCTGCCTTATCAACTTTCGATGGTAGGCTATACGCCTACCATGGTAGTAACGGGTAACGGAGAATAAGGGTTCGACTCCGGAGAGGGAGCCTGAGAAACGGCTACCACATCCAAGGAAGGCAGCAGGCGCGCAAATTACCCACTTCCAGAACGGAGAGGTAGTGACGAAAAATAACGAGACAGTCCTCTTCGAGGTCTGTCATCGGAATGGGTACAATTTAAATCCTTTAACGAGGATCTATTGGAGGGCAAGTCTGGTGCCAGCAGCCGCGGTAATTCCAGCTCCAATAGCGTATATTAAAGTTGTTGCGGTTAAAACGCTCGTAGTTGGATCTGCGGCCGCGGAGAACGGTCCCCCGAAAGGGCGGTCACTGTCT-CTCCTAGCCTA-AATTCG---AGTCGT-CTCTAGGTGCTCTTTACCGAGTGTCTAGA-GTGACTAGAACGTTTACTTTGAAAAAA-TTAGAGTGCTTAAAGCAGGCGA-AATAGCCTGAAT-AAGGTGCATGGAATAATGGAATAGGACCTCGGTTCTATTTTGTTGGTTTTCGGAGCCCGAGGTAATGATTAAGAGGAACAGACGGGGGCATTCGTATTCCGGCGCT-AGAGGTGAAATTCTTGGACCGCCGGAAGACGGACGACTGCGAAA-GCATTTGCCAAGAATGTTTTCATTAATCAAGAACGAAAGTTAGAGGTTCGAAGGC-GATCAGATACCGCCCTAGTTCTAACCGTAAACGATGACAACCAGCGATTAGTCGGCGTTAATA--TACGACCCGACTAGCAGCTTCCGGGAAACCAAAGTTTTTCGTTTCCGGGGGAAGTATGGTTGCAAAGCTGAAACTTAAAGGAATTGACGGAAGGGCACCACCAGGAGTGGAGCCTGCGGCTTAATTTGACTCAACACGGGAAAACTCACCCGGCCCGGACACCGTAAGGATTGACAGACTGAGAGCTCTTTCTTAATTCGGTGGGTGGTGGTGCATGGCCGTTCTTAGTTGGTGGAGCGATTTGTCTGGTTAATTCCGATAACGAACGAGACTCTGGCCTATTAAATAGACGGTATATCGAAA--AGTATATCGCGCTTCTTAGAGGGACAAGCGGCGTCT-AGCCGCATGAAATAGAGCAATAACAGGTCTGTGATGCCCTTAGATGTCCGGGGCTGCACGCGCGCTACACTGAAAGAATCAGAGTGCGCTTACA--CCTAGTCCGGAAGGACCGGGTAACCCAAGTAAATTCTTTCGTGCTTGGGATAGGAAATTGCAATTATTTCCCTTAAA-CGAGGAATTCCCAGTAAATGCGGGTCATAAGCTCGCGTTGATTACG-TCCCTGCCCTTTGTACACACCGCCCG--TCGCTACTACCGATTGGATGACTTAG-TGAGGTCTTAGGACCGAGGTAA-AGGTGCTTTCG-CGAGTGCTTT-TTCTTTGGAAATTTGATCGAACTACGTTATCTAGAGGAAGT----------------------------------------
>EF207253_Tylencholaimus_mirabilis
-------------------ATGTCTAAGCACATGCCTTAATACGGTGAAGCCGCGAATAGCTCATTACAACAGCCACCGTTTATTAGAATATCGTTATCCTACTTGGATAACTGTGGCAATTCTAGAGCTAATACATGCAAAAAAGCTCCGC-CCGC------GAGGAACGAGCGCATTTATTAGAATAAAAACCAATCGGGT--CTCG--------GCCCGTAATTTGGTGAATCTGAATAACTTTGCCAATCGCACGGTCCTAGTACCGGCGATGCATCTTTCAAGTGTCTGCCTTATCAACTTTCGATGGTAGGTTATACGCCTACCATGGTAGTAACGGGTAACGGAGAATAAGGGTTCGACTCCGGAGAGGGAGCCTGAGAAACGGCTACCACATCCAAGGAAGGCAGCAGGCGCGCAAATTACCCACTTCCAGAACGGAGAGGTAGTGACGAAAAATAACGAGACAGTCCTCTTCGAGGTCTGTCATCGGAATGGGTACAATTTAAATCCTTTAACGAGGATCTATTGGAGGGCAAGTCTGGTGCCAGCAGCCGCGGTAATTCCAGCTCCAATAGCGTATATTAAAGTTGTTGCGGTTAAAACGCTCGTAGTTGGATCTGCGGCCGCGGAGAACGGTCCCCCGAAAGGGTGGTCACTGTCT-CTCCTAGCCTA-AATTCG---AGTCGT-CTCTAGGTGCTCTTTACCGAGTGCCTAGA-GTGACTAGAACGTTTACTTTGAAAAAA-TTAGAGTGCTTAAAGCAGGCGA-AATAGCCTGAAT-AAGGTGCATGGAATAATGGAATAGGACCTCGGTTCTATTTTGTTGGTTTTCGGAGCCCGAGGTAATGATTAAGAGGAACAGACGGGGGCATTCGTATTCCGGCGCT-AGAGGTGAAATTCTTGGACCGCCGGAAGACGGACGACTGCGAAA-GCATTTGCCAAGAATGTTTTCATTAATCAAGAACGAAAGTTAGAGGTTCGAAGGC-GATCAGATACCGCCCTAGTTCTAACCGTAAACGATGACAACCAGCGATTAGTGGGCGTTAATA--TACGACCCGACTAGCAGCTTCCGGGAAACCAAAGTTTTTCGTTTCCGGGGGAAGTATGGTTGCAAAGCTGAAACTTAAAGGAATTGACGGAAGGGCACCACCAGGAGTGGAGCCTGCGGCTTAATTTGACTCAACACGGGAAAACTCACCCGGCCCGGACACCGTAAGGATTGACAGACTGAGAGCTCTTTCTTAATTCGGTGGGTGGTGGTGCATGGCCGTTCTTAGTTGGTGGAGCGATTTGTCTGGTTAATTCCGATAACGAACGAGACTCTGGCCTATTAAATAGACGGTATATCGAAA--AGTATATCGCGCTTCTTAGAGGGACAAGCGGCGTCT-AGCCGCATGAAATAGAGCAATAACAGGTCTGTGATGCCCTTAGATGTCCGGGGCTGCACGCGCGCTACACTGAAAGAATCAGAGTGCGC-AATA--CCTAGTTCGGAAGGACCGGGTAACCCAAGTAAATTCTTTCGTGCTTGGGATAGGGAATTGCAATTATTTCCCTTAAA-CGAGGAATTCCCAGTAAATGCGGGTCATAAGCTCGCGTTGATTACG-TCCCTGCCCTTTGTACACACCGCCCG--TCGCTACTACCGATTGGATGACTTAG-TGAGGTCTTAGGACCGAGGTAA-AGGTGCTTTAA-CGAGTGCTTT-TGCTTTGGAAATTTGATCGAACTACGTTATCTAGAGGAAGT----------------------------------------
>AJ966510_Tylencholaimus_sp
-CCAAAGATTAAGCCATGCATGTCTAAGCACATGCCTTAATACGGTGAAGCCGCGAATAGCTCATTACAACAGCCACCGTTTATTAGAATATCGTTTTCCTACTTGGATAACTGTGGCAATTCTAGAGCTAATACATGCAAAAAAGCTCCGC-CCGC------AAGGAACGAGCGCATTTATTAGAATAAAAACCAATCGGGC--CTCGT-------GTCCGTGATTTGGTGAATCTGAATAACTTTGCCAATCGCACGGTCCTAGTACCGGCGATGTATCTTTCAAGTGTCTGCCTTATCAACTTTCGATGGTAGGTTATACGCCTACCATGGTAGTAACGGGTAACGGAGAATAAGGGTTCGACTCCGGAGAGGGAGCCTGAGAAACGGCTACCACATCCAAGGAAGGCAGCAGGCGCGCAAATTACCCACTTCCAGAACGGAGAGGTAGTGACGAAAAATAACGAGACAGTCCTCTTCGAGGTCTGTCATCGGAATGGGTACAATTTAAATCCTTTAACGAGGATCTATTGGAGGGCAAGTCTGGTGCCAGCAGCCGCGGTAATTCCAGCTCCAATAGCGTATATTAAAGTTGTTGCGGTTAAAACGCTCGTAGTTGGATCTGCGGCCGAGGAGGACGGTCCCCCGAAAGGGCGGTCACTGTCC-CTCCTAGCCTA-AATTCG---AGTCGT-CTCTAGGTGCTCTTTACCGAGTGCCTAGA-GTGACTAGAACGTTTACTTTGAAAAAA-TTAGAGTGCTTAAAGCAGGCGA-AATAGCCTGAAT-AAGGTGCATGGAATAATGGAATAGGACCTCGGTTCTATTTTGTTGGTTTTCGGAGCCCGAGGTAATGATTAAGAGGAACAGACGGGGGCATTCGTATTCCGGCGCT-AGAGGTGAAATTCTTGGACCGCCGGAAGACGGACGACTGCGAAA-GCATTTGCCAAGAATGTTTTCATTAATCAAGAACGAAAGTTAGAGGTTCGAAGGC-GATCAGATACCGCCCTAGTTCTAACCGTAAACGATGACAACCAGCGATTAGTCGGCGTTAATT--AACGACCCGACTAGCAGCTTCCGGGAAACCAAAGTTTTTCGTTTCCGGGGGAAGTATGGTTGCAAAGCTGAAACTTAAAGGAATTGACGGAAGGGCACCACCAGGAGTGGAGCCTGCGGCTTAATTTGACTCAACACGGGAAAACTCACCCGGCCCGGACACCGTAAGGATTGACAGACTGAGAGCTCTTTCTTAATTCGGTGGGTGGTGGTGCATGGCCGTTCTTAGTTGGTGGAGCGATTTGTCTGGTTAATTCCGATAACGAACGAGACTCTGGCCTATTAAATAGACGGTATATCGAAA--AGTATATCGCGCTTCTTAGAGGGACAAGCGGCGTCC-AGCCGCATGAAATAGAGCAATAACAGGTCTGTGATGCCCTTAGATGTCCGGGGCTGCACGCGCGCTACACTGAAAGAATCAGAGTGCGCTAATG--CCTAGTCCGGAAGGACCGGGTAACCCAAGTAAATTCTTTCGTGCTTGGGATAGGGAATTGCAATTATTTCCCTTAAA-CGAGGAATTCCCAGTAAATGCGGGTCATAAGCTCGCGTTGATTACG-TCCCTGCCCTTTGTACACACCGCCCG--TCGCTACTACCGATTGGATGACTTAG-TGAGGTCTTAGGACCGAGGTAA-AGGTGCCTTCG-CGGGTGCTTT-TGCTTTGGAAATTTGATCGAACTACGTTATCTAGAGGAAGTAAAAGTCGTAACAAGGTTTCCGTAGGTGAACCTGCAGCAG
>DQ080545_Tylencholaimus_cf_minimus
----------------------------------------------------------------------------------------------------------------------------------------------------------------------------------------------------------------------------------------------------------------------------------------------------------------------------------------------------------------------------------------------------------------------------------------------------------------------------------------------------------------------------------------------------------------------------------------------------------------------------------------------------------------------------------------------------------------------------------------------------------------------------------------------------------------------------------------------------------------------------------------------------------------------------------------------------------------------------------------------------------------------------------GGC-GATCAGATACCGCCCTAGTTCTAACCGTAAACGATGACAACCAGCGATTAGTCGGCGTTAATT--AACGACCCGACTAGCAGCTTCCGGGAAACCAAAGTTTTTCGTTTCCGGGGGAAGTATGGTTGCAAAGCTGAAACTTAAAGGAATTGACGGAAGGGCACCACCAGGAGTGGAGCCTGCGGCTTAATTTGACTCAACACGGGAAAACTCACCCGGCCCGGACACCGTAAGGATTGACAGACTGAGAGCTCTTTCTTAATTCGGTGGGTGGTGGTGCATGGCCGTTCTTAGTTGGTGGAGCGATTTGTCTGGTTAATTCCGATAACGAACGAGACTCTGGCCTATTAAATAGACGGTATATCGAAA--AGTATATCGCGCTTCTTAGAGGGACAAGCGGCGTCC-AGCCGCATGAAATAGAGCAATAACAGGTCTGTGATGCCCTTAGATGTCCGGGGCTGCACGCGCGCTACACTGAAAGAATCAGAGTGCGCTAATG--CCTAGTCCGGAAGGACCGGGTAACCCAAGTAAATTCTTTCGTGCTTGGGATAGGGAATTGCAATTATTTCCCTTAAA-CGAGGAATTCCCAGTAAATGCGGGTCATAAGCTCGCGTTGATTACG-TCCCTGCCCTTTGTA-----------------------------------------------------------------------------------------------------------------------------------------------------------------------
>DQ080544_Tylencholaimellus_cf_striatus
----------------------------------------------------------------------------------------------------------------------------------------------------------------------------------------------------------------------------------------------------------------------------------------------------------------------------------------------------------------------------------------------------------------------------------------------------------------------------------------------------------------------------------------------------------------------------------------------------------------------------------------------------------------------------------------------------------------------------------------------------------------------------------------------------------------------------------------------------------------------------------------------------------------------------------------------------------------------------------------------------------------------------------GGC-GATCAGATACCGCCCTAGTTCTAACCGTAAACGATGACAACCAGCGATTAATCGGCGTTAATT--TATGACCCGATTAGCAGCTTCCGGGAAACCAAAGTTTTTCGTTTCCGGGGGAAGTATGGTTGCAAAGCTGAAACTTAAAGGAATTGACGGAAGGGCACCACCAGGAGTGGAGCCTGCGGCTTAATTTGACTCAACACGGGAAAACTCACCCGGCCCGGACACCGTAAGGATTGACAGACTGAGAGCTCTTTCTTAATTCGGTGGGTGGTGGTGCATGGCCGTTCTTAGTTGGTGGAGCGATTTGTCTGGTTAATTCCGATAACGAACGAGACTCTGGCCTATTAAATAGACGGCGTATTAAAA--AGTATGTCGTACTTCTTAGAGGGACAAGCGGCGTCT-AGCCGCATGAAATAGAGCAATAACAGGTCTGTGATGCCCTTAGATGTCCGGGGCTGCACGCGCGCTACACTGAAAGAATCAGAGAGCGATT-CA--CCTGGTTCGGAAGAACTGGGTAACCCAAGTAAATTCTTTCGTGCTTGGGATAGGGAATTGCAATTATTTCCCTTAAA-CGAGGAATTCCCAGTAAATGCGGGTCATAAGCTCGCGTTGATTACG-TCCCTGCCCTTTGTA-----------------------------------------------------------------------------------------------------------------------------------------------------------------------
>DQ080543_Tylencholaimellus_striatus
----------------------------------------------------------------------------------------------------------------------------------------------------------------------------------------------------------------------------------------------------------------------------------------------------------------------------------------------------------------------------------------------------------------------------------------------------------------------------------------------------------------------------------------------------------------------------------------------------------------------------------------------------------------------------------------------------------------------------------------------------------------------------------------------------------------------------------------------------------------------------------------------------------------------------------------------------------------------------------------------------------------------------------GGC-GATCAGATACCGCCCTAGTTCTAACCGTAAACGATGACAACCAGCGATTAATCGGCGTTAATT--TATGACCCGATTAGCAGCTTCCGGGAAACCAAAGTTTTTCGTTTCCGGGGGAAGTATGGTTGCAAAGCTGAAACTTAAAGGAATTGACGGAAGGGCACCACCAGGAGTGGAGCCTGCGGCTTAATTTGACTCAACACGGGAAAACTCACCCGGCCCGGACACCGTAAGGATTGACAGACTGAGAGCTCTTTCTTAATTCGGTGGGTGGTGGTGCATGGCCGTTCTTAGTTGGTGGAGCGATTTGTCTGGTTAATTCCGATAACGAACGAGACTCTGGCCTATTAAATAGACGACGTATTAAAA--AGTATGTCGTACTTCTTAGAGGGACAAGCGGCGTCT-AGCCGCATGAAATAGAGCAATAACAGGTCTGTGATGCCCTTAGATGTCCGGGGCTGCACGCGCGCTACACTGAAAGAATCAGCGAGCGATT-CG--CCTGGTTCGGAAGAACTGGGTAACCCAAGTAAATTCTTTCGTGCTTGGGATAGGGAATTGCAATTATTTCCCTTAAA-CGAGGAATTCCCAGTAAATGCGGGTCATAAGCTCGCGTTGATTACG-TCCCTGCCCTTTGTA-----------------------------------------------------------------------------------------------------------------------------------------------------------------------
>DQ080542_Tylencholaimellus_cf_magnidens
----------------------------------------------------------------------------------------------------------------------------------------------------------------------------------------------------------------------------------------------------------------------------------------------------------------------------------------------------------------------------------------------------------------------------------------------------------------------------------------------------------------------------------------------------------------------------------------------------------------------------------------------------------------------------------------------------------------------------------------------------------------------------------------------------------------------------------------------------------------------------------------------------------------------------------------------------------------------------------------------------------------------------------GGC-GATCAGATACCGCCCTAGTTCTAACCGTAAACGATGACAACCAGCGATTAATCGGCGTTAATT--TATGACCCGATTAGCAGCTTCCGGGAAACCAAAGTTTTTCGTTTCCGGGGGAAGTATGGTTGCAAAGCTGAAACTTAAAGGAATTGACGGAAGGGCACCACCAGGAGTGGAGCCTGCGGCTTAATTTGACTCAACACGGGAAAACTCACCCGGCCCGGACACCGTAAGGATTGACAGACTGAGAGCTCTTTCTTAATTCGGTGGGTGGTGGTGCATGGCCGTTCTTAGTTGGTGGAGCGATTTGTCTGGTTAATTCCGATAACGAACGAGACTCTGGCCTATTAAATAGGCGGCATATCAGAA--AGTATGTCGTACTTCTTAGAGGGACAAGCGGCTTCT-AGCCGCATGAAATAGAGCAATAACAGGTCTGTGATGCCCTTAGATGTCCGGGGCTGCACGCGCGCTACACTGAAAGAGTCAGCGAGCGATT-CA--CCTGGTTCGGAAGAACTGGGTAACCCAAGTAAATTCTTTCGTGCTTGGGATAGGGAATTGCAATTATTTCCCTTAAA-CGAGGAATTCCCAGTAAATGCGGGTCATAAGCTCGCGTTGATTACG-TCCCTGCCCTTTGTA-----------------------------------------------------------------------------------------------------------------------------------------------------------------------
>DQ080541_Tylencholaimellus_affinis
----------------------------------------------------------------------------------------------------------------------------------------------------------------------------------------------------------------------------------------------------------------------------------------------------------------------------------------------------------------------------------------------------------------------------------------------------------------------------------------------------------------------------------------------------------------------------------------------------------------------------------------------------------------------------------------------------------------------------------------------------------------------------------------------------------------------------------------------------------------------------------------------------------------------------------------------------------------------------------------------------------------------------------GGC-GATCAGATACCGCCCTAGTTCTAACCGTAAACGATGACAACCAGCGATTAATCGGCGTTAATT--TATGACCCGATTAGCAGCTTCCGGGAAACCAAAGTTTTTCGTTTCCGGGGGAAGTATGGTTGCAAAGCTGAAACTTAAAGGAATTGACGGAAGGGCACCACCAGGAGTGGAGCCTGCGGCTTAATTTGACTCAACACGGGAAAACTCACCCGGCCCGGACACCGTAAGGATTGACAGACTGAGAGCTCTTTCTTAATTCGGTGGGTGGTGGTGCATGGCCGTTCTTAGTTGGTGGAGCGATTTGTCTGGTTAATTCCGATAACGAACGAGACTCTGGCCTATTAAATAGACGTCGTATTAAAA--AGTACGTCGTACTTCTTAGAGGGACAAGCGGCGTTT-AGCCGCGTGAAATAGAGCAATAACAGGTCTGTGATGCCCTTAGATGTCCGGGGCTGCACGCGCGCTACACTGAAAGAATCAGAGAGCGCTAACG--CCTGGTTCGGAAGAACCGGGTAACCCAAGTAAATTCTTTCGTGCTTGGGATAGGGAATTGCAATTATTTCCCTTAAA-CGAGGAATTCCCAGTAAATGCGGGTCATAAGCTCGCGTTGATTACG-TCCCTGCCCTTTGTA-----------------------------------------------------------------------------------------------------------------------------------------------------------------------
>DQ080540_Tylencholaimellus_affinis
----------------------------------------------------------------------------------------------------------------------------------------------------------------------------------------------------------------------------------------------------------------------------------------------------------------------------------------------------------------------------------------------------------------------------------------------------------------------------------------------------------------------------------------------------------------------------------------------------------------------------------------------------------------------------------------------------------------------------------------------------------------------------------------------------------------------------------------------------------------------------------------------------------------------------------------------------------------------------------------------------------------------------------GGC-GATCAGATACCGCCCTAGTTCTAACCGTAAACGATGACAACCAGCGATTAATCGGCGTTAATT--TATGACCCGATTAGCAGCTTCCGGGAAACCAAAGTTTTTCGTTTCCGGGGGAAGTATGGTTGCAAAGCTGAAACTTAAAGGAATTGACGGAAGGGCACCACCAGGAGTGGAGCCTGCGGCTTAATTTGACTCAACACGGGAAAACTCACCCGGCCCGGACACCGTAAGGATTGACAGACTGAGAGCTCTTTCTTAATTCGGTGGGTGGTGGTGCATGGCCGTTCTTAGTTGGTGGAGCGATTTGTCTGGTTAATTCCGATAACGAACGAGACTCTGGCCTATTAAATAGACGTCGTATTAAAA--AGTACGTCGTACTTCTTAGAGGGACAAGCGGCGTTT-AGCCGCGTGAAATAGAGCAATAACAGGTCTGTGATGCCCTTAGATGTCCGGGGCTGCACGCGCGCTACACTGAAAGAATCAGAGAGCGCTAACG--CCTGGTTCGGAAGAACCGGGTAACCCAAGTAAATTCTTTCGTGCTTGGGATAGGGAATTGCAATTATTTCCCTTAAA-CGAGGAATTCCCAGTAAATGCGGGTCATAAGCTCGCGTTGATTACG-TCCCTGCCCTTTGTA-----------------------------------------------------------------------------------------------------------------------------------------------------------------------
>MG921276_Paratylencholaimus_sanshaensis
CTCAAAGATTAAGCCATGCATGTCTAAGCACATGCCTCAATACGGTGAAGCCGCGAATAGCTCATTACAACAGCCACCGTTTACTAGAATATCGTTATCCTACTTGGATAACTGTGGCAATTCTAGAGCTAATACATGCATCAAAGCTCTGCCCGT-------AAGGAAAGAGCGCATTTATTAGAATAAAAACCAATCGGGC--TTCG---------CCCGCTATTTGGTGAATCTGAATAACTTTGCCAATCGCACAGTCCTAGTACTGGCGATGTATCTTTCAAGTGTCTGCCTTATCAACTTTCGATGGTAGGTTATACGCCTACCATGGTAGTAACGGGTAACGGAGAATAAGGGTTCGACTCCGGAGAGGGAGCCTGAGAAACGGCTACCACATCCAAGGAAGGCAGCAGGCGCGCAAATTACCCACTTCCAGAACGGAGAGGTAGTGACGAAAAATAACGAGGCAGTCCTCTTCGAGGTCTGCCATCGGAATGGGTACAATTTAAATCCTTTAACGAGGATCTATTGGAGGGCAAGTCTGGTGCCAGCAGCCGCGGTAATTCCAGCTCCAATAGCGTATATTAAAGTTGTTGCGGTTAAAACGCTCGTAGTTGGATCTGCGGCCTTGGAGAACGGTCCCCCGAAAGGGTGGTCACTGTCT-CTCCTAGCCTGAATTCCA----GTCGT-CTCTAGGTGCTCTTTACCGAGTGCTTAGA-GTGACTAGAACGTTTACTTTGAAAAAA-TTAGAGTGCTCAAAGCAGGCGA-AATAGCCTGAAT-AAGGTGCATGGAATAATGGAATAGGACCTCGGTTCTATTTTGTTGGTTTTCGGAACCCGAGGTAATGATTAAGAGGAACAGACGGGGGCATTCGTATTCCGGCGCT-AGAGGTGAAATTCTTGGACCGCCGGAAGACGGACAACTGCGAAA-GCATTTGCCAAGAATGTTTTCATTAATCAAGAACGAAAGTTAGAGGTTCGAAGGC-GATCAGATACCGCCCTAGTTCTGACCGTAAACGATGACAACCAGCGATTAATCGGCGTTAATA--TATGACCCGATTAGCAGCTTCCGGGAAACCAAAGTTTTTCGTTTCCGGGGGAAGTATGGTTGCAAAGCTGAAACTTAAAGGAATTGACGGAAGGGCACCACCAGGAGTGGAGCCTGCGGCTTAATTTGACTCAACACGGGAAAACTCACCCGGCCCGGACACTGTAAGGATTGACAGACTGAGAGCTCTTTCTTAATTCGGTGGGTGGTGGTGCATGGCCGTTCTTAGTTGGTGGAGCGATTTGTCTGGTTAATTCCGATAACGAACGAGACTCTGGCCTATTAAATAGACGATGTATTAAAA--AGTATGTCGTACTTCTTAGAGGGACAAGCGGCGTCT-AGCCGCATGAAATAGAGCAATAACAGGTCTGTGATGCCCTTAGATGTCCGGGGCTGCACGCGCGCTACACTGAAAGAATCAGTGAGCGATT-CA--CCTGGTTCGGAAGAACTGGGTAACCCAAGTAAATTCTTTCGTGCTTGGGATAGGGAATTGCAATTATTTCCCTTAAA-CGAGGAATTCCCAGTAAATGCGGGTCATAAGCTCGCGTTGATTACG-TCCCTGCCCTTTGTACACACCGCCCG--TCGCTACTACCGATTGGATGACTTAG-TGAGGTCTTAGGACCGGGGTAA-AGGTGCTTTCG-CGAGTACTTT-TGCTCTGGAAATTTGATCGAACTACGTTATCTAGAGGAAGTAAAAGTCGTAACAAGGTAGC--------------------
>MG921277_Paratylencholaimus_sanshaensis
CTCAAAGATTAAGCCATGCATGTCTAAGCACATGCCTCAATACGGTGAAGCCGCGAATAGCTCATTACAACAGCCACCGTTTACTAGAATATCGTTATCCTACTTGGATAACTGTGGCAATTCTAGAGCTAATACATGCATCAAAGCTCTGCCCGT-------AAGGAAAGAGCGCATTTATTAGAATAAAAACCAATCGGGC--TTCG---------CCCGCTATTTGGTGAATCTGAATAACTTTGCCAATCGCACAGTCCTAGTACTGGCGATGTATCTTTCAAGTGTCTGCCTTATCAACTTTCGATGGTAGGTTATACGCCTACCATGGTAGTAACGGGTAACGGAGAATAAGGGTTCGACTCCGGAGAGGGAGCCTGAGAAACGGCTACCACATCCAAGGAAGGCAGCAGGCGCGCAAATTACCCACTTCCAGAACGGAGAGGTAGTGACGAAAAATAACGAGGCAGTCCTCTTCGAGGTCTGCCATCGGAATGGGTACAATTTAAATCCTTTAACGAGGATCTATTGGAGGGCAAGTCTGGTGCCAGCAGCCGCGGTAATTCCAGCTCCAATAGCGTATATTAAAGTTGTTGCGGTTAAAACGCTCGTAGTTGGATCTGCGGCCTTGGAGAACGGTCCCCCGAAAGGGTGGTCACTGTCT-CTCCTAGCCTGAATTCCA----GTCGT-CTCTAGGTGCTCTTTACCGAGTGCTTAGA-GTGACTAGAACGTTTACTTTGAAAAAA-TTAGAGTGCTCAAAGCAGGCGA-AATAGCCTGAAT-AAGGTGCATGGAATAATGGAATAGGACCTCGGTTCTATTTTGTTGGTTTTCGGAACCCGAGGTAATGATTAAGAGGAACAGACGGGGGCATTCGTATTCCGGCGCT-AGAGGTGAAATTCTTGGACCGCCGGAAGACGGACAACTGCGAAA-GCATTTGCCAAGAATGTTTTCATTAATCAAGAACGAAAGTTAGAGGTTCGAAGGC-GATCAGATACCGCCCTAGTTCTGACCGTAAACGATGACAACCAGCGATTAATCGGCGTTAATA--TATGACCCGATTAGCAGCTTCCGGGAAACCAAAGTTTTTCGTTTCCGGGGGAAGTATGGTTGCAAAGCTGAAACTTAAAGGAATTGACGGAAGGGCACCACCAGGAGTGGAGCCTGCGGCTTAATTTGACTCAACACGGGAAAACTCACCCGGCCCGGACACTGTAAGGATTGACAGACTGAGAGCTCTTTCTTAATTCGGTGGGTGGTGGTGCATGGCCGTTCTTAGTTGGTGGAGCGATTTGTCTGGTTAATTCCGATAACGAACGAGACTCTGGCCTATTAAATAGACGATGTATTAAAA--AGTATGTCGTACTTCTTAGAGGGACAAGCGGCGTCT-AGCCGCATGAAATAGAGCAATAACAGGTCTGTGATGCCCTTAGATGTCCGGGGCTGCACGCGCGCTACACTGAAAGAATCAGTGAGCGATT-CA--CCTGGTTCGGAAGAACTGGGTAACCCAAGTAAATTCTTTCGTGCTTGGGATAGGGAATTGCAATTATTTCCCTTAAA-CGAGGAATTCCCAGTAAATGCGGGTCATAAGCTCGCGTTGATTACG-TCCCTGCCCTTTGTACACACCGCCCG--TCGCTACTACCGATTGGATGACTTAG-TGAGGTCTTAGGACCGGGGTAA-AGGTGCTTTCG-CGAGTACTTT-TGCTCTGGAAATTTGATCGAACTACGTTATCTAGAGGAAGTAAAAGTCGTAACAAGGTAGC--------------------
>MG921278_Paratylencholaimus_sanshaensis
CTCAAAGATTAAGCCATGCATGTCTAAGCACATGCCTCAATACGGTGAAGCCGCGAATAGCTCATTACAACAGCCACCGTTTACTAGAATATCGTTATCCTACTTGGATAACTGTGGCAATTCTAGAGCTAATACATGCATCAAAGCTCTGCCCGT-------AAGGAAAGAGCGCATTTATTAGAATAAAAACCAATCGGGC--TTCG---------CCCGCTATTTGGTGAATCTGAATAACTTTGCCAATCGCACAGTCCTAGTACTGGCGATGTATCTTTCAAGTGTCTGCCTTATCAACTTTCGATGGTAGGTTATACGCCTACCATGGTAGTAACGGGTAACGGAGAATAAGGGTTCGACTCCGGAGAGGGAGCCTGAGAAACGGCTACCACATCCAAGGAAGGCAGCAGGCGCGCAAATTACCCACTTCCAGAACGGAGAGGTAGTGACGAAAAATAACGAGGCAGTCCTCTTCGAGGTCTGCCATCGGAATGGGTACAATTTAAATCCTTTAACGAGGATCTATTGGAGGGCAAGTCTGGTGCCAGCAGCCGCGGTAATTCCAGCTCCAATAGCGTATATTAAAGTTGTTGCGGTTAAAACGCTCGTAGTTGGATCTGCGGCCTTGGAGAACGGTCCCCCGAAAGGGTGGTCACTGTCT-CTCCTAGCCTGAATTCCA----GTCGT-CTCTAGGTGCTCTTTACCGAGTGCTTAGA-GTGACTAGAACGTTTACTTTGAAAAAA-TTAGAGTGCTCAAAGCAGGCGA-AATAGCCTGAAT-AAGGTGCATGGAATAATGGAATAGGACCTCGGTTCTATTTTGTTGGTTTTCGGAACCCGAGGTAATGATTAAGAGGAACAGACGGGGGCATTCGTATTCCGGCGCT-AGAGGTGAAATTCTTGGACCGCCGGAAGACGGACAACTGCGAAA-GCATTTGCCAAGAATGTTTTCATTAATCAAGAACGAAAGTTAGAGGTTCGAAGGC-GATCAGATACCGCCCTAGTTCTGACCGTAAACGATGACAACCAGCGATTAATCGGCGTTAATA--TATGACCCGATTAGCAGCTTCCGGGAAACCAAAGTTTTTCGTTTCCGGGGGAAGTATGGTTGCAAAGCTGAAACTTAAAGGAATTGACGGAAGGGCACCACCAGGAGTGGAGCCTGCGGCTTAATTTGACTCAACACGGGAAAACTCACCCGGCCCGGACACTGTAAGGATTGACAGACTGAGAGCTCTTTCTTAATTCGGTGGGTGGTGGTGCATGGCCGTTCTTAGTTGGTGGAGCGATTTGTCTGGTTAATTCCGATAACGAACGAGACTCTGGCCTATTAAATAGACGATGTATTAAAA--AGTATGTCGTACTTCTTAGAGGGACAAGCGGCGTCT-AGCCGCATGAAATAGAGCAATAACAGGTCTGTGATGCCCTTAGATGTCCGGGGCTGCACGCGCGCTACACTGAAAGAATCAGTGAGCGATT-CA--CCTGGTTCGGAAGAACTGGGTAACCCAAGTAAATTCTTTCGTGCTTGGGATAGGGAATTGCAATTATTTCCCTTAAA-CGAGGAATTCCCAGTAAATGCGGGTCATAAGCTCGCGTTGATTACG-TCCCTGCCCTTTGTACACACCGCCCG--TCGCTACTACCGATTGGATGACTTAG-TGAGGTCTTAGGACCGGGGTAA-AGGTGCTTTCG-CGAGTACTTT-TGCTCTGGAAATTTGATCGAACTACGTTATCTAGAGGAAGTAAAAGTCGTAACAAGGTAGC--------------------
>MG921279_Paratylencholaimus_sanshaensis
CTCAAAGATTAAGCCATGCATGTCTAAGCACATGCCTCAATACGGTGAAGCCGCGAATAGCTCATTACAACAGCCACCGTTTACTAGAATATCGTTATCCTACTTGGATAACTGTGGCAATTCTAGAGCTAATACATGCATCAAAGCTCTGCCCGT-------AAGGAAAGAGCGCATTTATTAGAATAAAAACCAATCGGGC--TTCG---------CCCGCTATTTGGTGAATCTGAATAACTTTGCCAATCGCACAGTCCTAGTACTGGCGATGTATCTTTCAAGTGTCTGCCTTATCAACTTTCGATGGTAGGTTATACGCCTACCATGGTAGTAACGGGTAACGGAGAATAAGGGTTCGACTCCGGAGAGGGAGCCTGAGAAACGGCTACCACATCCAAGGAAGGCAGCAGGCGCGCAAATTACCCACTTCCAGAACGGAGAGGTAGTGACGAAAAATAACGAGGCAGTCCTCTTCGAGGTCTGCCATCGGAATGGGTACAATTTAAATCCTTTAACGAGGATCTATTGGAGGGCAAGTCTGGTGCCAGCAGCCGCGGTAATTCCAGCTCCAATAGCGTATATTAAAGTTGTTGCGGTTAAAACGCTCGTAGTTGGATCTGCGGCCTTGGAGAACGGTCCCCCGAAAGGGTGGTCACTGTCT-CTCCTAGCCTGAATTCCA----GTCGT-CTCTAGGTGCTCTTTACCGAGTGCTTAGA-GTGACTAGAACGTTTACTTTGAAAAAA-TTAGAGTGCTCAAAGCAGGCGA-AATAGCCTGAAT-AAGGTGCATGGAATAATGGAATAGGACCTCGGTTCTATTTTGTTGGTTTTCGGAACCCGAGGTAATGATTAAGAGGAACAGACGGGGGCATTCGTATTCCGGCGCT-AGAGGTGAAATTCTTGGACCGCCGGAAGACGGACAACTGCGAAA-GCATTTGCCAAGAATGTTTTCATTAATCAAGAACGAAAGTTAGAGGTTCGAAGGC-GATCAGATACCGCCCTAGTTCTGACCGTAAACGATGACAACCAGCGATTAATCGGCGTTAATA--TATGACCCGATTAGCAGCTTCCGGGAAACCAAAGTTTTTCGTTTCCGGGGGAAGTATGGTTGCAAAGCTGAAACTTAAAGGAATTGACGGAAGGGCACCACCAGGAGTGGAGCCTGCGGCTTAATTTGACTCAACACGGGAAAACTCACCCGGCCCGGACACTGTAAGGATTGACAGACTGAGAGCTCTTTCTTAATTCGGTGGGTGGTGGTGCATGGCCGTTCTTAGTTGGTGGAGCGATTTGTCTGGTTAATTCCGATAACGAACGAGACTCTGGCCTATTAAATAGACGATGTATTAAAA--AGTATGTCGTACTTCTTAGAGGGACAAGCGGCGTCT-AGCCGCATGAAATAGAGCAATAACAGGTCTGTGATGCCCTTAGATGTCCGGGGCTGCACGCGCGCTACACTGAAAGAATCAGTGAGCGATT-CA--CCTGGTTCGGAAGAACTGGGTAACCCAAGTAAATTCTTTCGTGCTTGGGATAGGGAATTGCAATTATTTCCCTTAAA-CGAGGAATTCCCAGTAAATGCGGGTCATAAGCTCGCGTTGATTACG-TCCCTGCCCTTTGTACACACCGCCCG--TCGCTACTACCGATTGGATGACTTAG-TGAGGTCTTAGGACCGGGGTAA-AGGTGCTTTCG-CGAGTACTTT-TGCTCTGGAAATTTGATCGAACTACGTTATCTAGAGGAAGTAAAAGTCGTAACAAGGTAGC--------------------
>MG921280_Paratylencholaimus_sanshaensis
CTCAAAGATTAAGCCATGCATGTCTAAGCACATGCCTCAATACGGTGAAGCCGCGAATAGCTCATTACAACAGCCACCGTTTACTAGAATATCGTTATCCTACTTGGATAACTGTGGCAATTCTAGAGCTAATACATGCATCAAAGCTCTGCCCGT-------AAGGAAAGAGCGCATTTATTAGAATAAAAACCAATCGGGC--TTCG---------CCCGCTATTTGGTGAATCTGAATAACTTTGCCAATCGCACAGTCCTAGTACTGGCGATGTATCTTTCAAGTGTCTGCCTTATCAACTTTCGATGGTAGGTTATACGCCTACCATGGTAGTAACGGGTAACGGAGAATAAGGGTTCGACTCCGGAGAGGGAGCCTGAGAAACGGCTACCACATCCAAGGAAGGCAGCAGGCGCGCAAATTACCCACTTCCAGAACGGAGAGGTAGTGACGAAAAATAACGAGGCAGTCCTCTTCGAGGTCTGCCATCGGAATGGGTACAATTTAAATCCTTTAACGAGGATCTATTGGAGGGCAAGTCTGGTGCCAGCAGCCGCGGTAATTCCAGCTCCAATAGCGTATATTAAAGTTGTTGCGGTTAAAACGCTCGTAGTTGGATCTGCGGCCTTGGAGAACGGTCCCCCGAAAGGGTGGTCACTGTCT-CTCCTAGCCTGAATTCCA----GTCGT-CTCTAGGTGCTCTTTACCGAGTGCTTAGA-GTGACTAGAACGTTTACTTTGAAAAAA-TTAGAGTGCTCAAAGCAGGCGA-AATAGCCTGAAT-AAGGTGCATGGAATAATGGAATAGGACCTCGGTTCTATTTTGTTGGTTTTCGGAACCCGAGGTAATGATTAAGAGGAACAGACGGGGGCATTCGTATTCCGGCGCT-AGAGGTGAAATTCTTGGACCGCCGGAAGACGGACAACTGCGAAA-GCATTTGCCAAGAATGTTTTCATTAATCAAGAACGAAAGTTAGAGGTTCGAAGGC-GATCAGATACCGCCCTAGTTCTGACCGTAAACGATGACAACCAGCGATTAATCGGCGTTAATA--TATGACCCGATTAGCAGCTTCCGGGAAACCAAAGTTTTTCGTTTCCGGGGGAAGTATGGTTGCAAAGCTGAAACTTAAAGGAATTGACGGAAGGGCACCACCAGGAGTGGAGCCTGCGGCTTAATTTGACTCAACACGGGAAAACTCACCCGGCCCGGACACTGTAAGGATTGACAGACTGAGAGCTCTTTCTTAATTCGGTGGGTGGTGGTGCATGGCCGTTCTTAGTTGGTGGAGCGATTTGTCTGGTTAATTCCGATAACGAACGAGACTCTGGCCTATTAAATAGACGATGTATTAAAA--AGTATGTCGTACTTCTTAGAGGGACAAGCGGCGTCT-AGCCGCATGAAATAGAGCAATAACAGGTCTGTGATGCCCTTAGATGTCCGGGGCTGCACGCGCGCTACACTGAAAGAATCAGTGAGCGATT-CA--CCTGGTTCGGAAGAACTGGGTAACCCAAGTAAATTCTTTCGTGCTTGGGATAGGGAATTGCAATTATTTCCCTTAAA-CGAGGAATTCCCAGTAAATGCGGGTCATAAGCTCGCGTTGATTACG-TCCCTGCCCTTTGTACACACCGCCCG--TCGCTACTACCGATTGGATGACTTAG-TGAGGTCTTAGGACCGGGGTAA-AGGTGCTTTCG-CGAGTACTTT-TGCTCTGGAAATTTGATCGAACTACGTTATCTAGAGGAAGTAAAAGTCGTAACAAGGTAGC--------------------
>MG921281_Paratylencholaimus_sanshaensis
CTCAAAGATTAAGCCATGCATGTCTAAGCACATGCCTCAATACGGTGAAGCCGCGAATAGCTCATTACAACAGCCACCGTTTACTAGAATATCGTTATCCTACTTGGATAACTGTGGCAATTCTAGAGCTAATACATGCATCAAAGCTCTGCCCGT-------AAGGAAAGAGCGCATTTATTAGAATAAAAACCAATCGGGC--TTCG---------CCCGCTATTTGGTGAATCTGAATAACTTTGCCAATCGCACAGTCCTAGTACTGGCGATGTATCTTTCAAGTGTCTGCCTTATCAACTTTCGATGGTAGGTTATACGCCTACCATGGTAGTAACGGGTAACGGAGAATAAGGGTTCGACTCCGGAGAGGGAGCCTGAGAAACGGCTACCACATCCAAGGAAGGCAGCAGGCGCGCAAATTACCCACTTCCAGAACGGAGAGGTAGTGACGAAAAATAACGAGGCAGTCCTCTTCGAGGTCTGCCATCGGAATGGGTACAATTTAAATCCTTTAACGAGGATCTATTGGAGGGCAAGTCTGGTGCCAGCAGCCGCGGTAATTCCAGCTCCAATAGCGTATATTAAAGTTGTTGCGGTTAAAACGCTCGTAGTTGGATCTGCGGCCTTGGAGAACGGTCCCCCGAAAGGGTGGTCACTGTCT-CTCCTAGCCTGAATTCCA----GTCGT-CTCTAGGTGCTCTTTACCGAGTGCTTAGA-GTGACTAGAACGTTTACTTTGAAAAAA-TTAGAGTGCTCAAAGCAGGCGA-AATAGCCTGAAT-AAGGTGCATGGAATAATGGAATAGGACCTCGGTTCTATTTTGTTGGTTTTCGGAACCCGAGGTAATGATTAAGAGGAACAGACGGGGGCATTCGTATTCCGGCGCT-AGAGGTGAAATTCTTGGACCGCCGGAAGACGGACAACTGCGAAA-GCATTTGCCAAGAATGTTTTCATTAATCAAGAACGAAAGTTAGAGGTTCGAAGGC-GATCAGATACCGCCCTAGTTCTGACCGTAAACGATGACAACCAGCGATTAATCGGCGTTAATA--TATGACCCGATTAGCAGCTTCCGGGAAACCAAAGTTTTTCGTTTCCGGGGGAAGTATGGTTGCAAAGCTGAAACTTAAAGGAATTGACGGAAGGGCACCACCAGGAGTGGAGCCTGCGGCTTAATTTGACTCAACACGGGAAAACTCACCCGGCCCGGACACTGTAAGGATTGACAGACTGAGAGCTCTTTCTTAATTCGGTGGGTGGTGGTGCATGGCCGTTCTTAGTTGGTGGAGCGATTTGTCTGGTTAATTCCGATAACGAACGAGACTCTGGCCTATTAAATAGACGATGTATTAAAA--AGTATGTCGTACTTCTTAGAGGGACAAGCGGCGTCT-AGCCGCATGAAATAGAGCAATAACAGGTCTGTGATGCCCTTAGATGTCCGGGGCTGCACGCGCGCTACACTGAAAGAATCAGTGAGCGATT-CA--CCTGGTTCGGAAGAACTGGGTAACCCAAGTAAATTCTTTCGTGCTTGGGATAGGGAATTGCAATTATTTCCCTTAAA-CGAGGAATTCCCAGTAAATGCGGGTCATAAGCTCGCGTTGATTACG-TCCCTGCCCTTTGTACACACCGCCCG--TCGCTACTACCGATTGGATGACTTAG-TGAGGTCTTAGGACCGGGGTAA-AGGTGCTTTCG-CGAGTACTTT-TGCTCTGGAAATTTGATCGAACTACGTTATCTAGAGGAAGTAAAAGTCGTAACAAGGTAGC--------------------
>MG921282_Paratylencholaimus_sanshaensis
CTCAAAGATTAAGCCATGCATGTCTAAGCACATGCCTCAATACGGTGAAGCCGCGAATAGCTCATTACAACAGCCACCGTTTACTAGAATATCGTTATCCTACTTGGATAACTGTGGCAATTCTAGAGCTAATACATGCATCAAAGCTCTGCCCGT-------AAGGAAAGAGCGCATTTATTAGAATAAAAACCAATCGGGC--TTCG---------CCCGCTATTTGGTGAATCTGAATAACTTTGCCAATCGCACAGTCCTAGTACTGGCGATGTATCTTTCAAGTGTCTGCCTTATCAACTTTCGATGGTAGGTTATACGCCTACCATGGTAGTAACGGGTAACGGAGAATAAGGGTTCGACTCCGGAGAGGGAGCCTGAGAAACGGCTACCACATCCAAGGAAGGCAGCAGGCGCGCAAATTACCCACTTCCAGAACGGAGAGGTAGTGACGAAAAATAACGAGGCAGTCCTCTTCGAGGTCTGCCATCGGAATGGGTACAATTTAAATCCTTTAACGAGGATCTATTGGAGGGCAAGTCTGGTGCCAGCAGCCGCGGTAATTCCAGCTCCAATAGCGTATATTAAAGTTGTTGCGGTTAAAACGCTCGTAGTTGGATCTGCGGCCTTGGAGAACGGTCCCCCGAAAGGGTGGTCACTGTCT-CTCCTAGCCTGAATTCCA----GTCGT-CTCTAGGTGCTCTTTACCGAGTGCTTAGA-GTGACTAGAACGTTTACTTTGAAAAAA-TTAGAGTGCTCAAAGCAGGCGA-AATAGCCTGAAT-AAGGTGCATGGAATAATGGAATAGGACCTCGGTTCTATTTTGTTGGTTTTCGGAACCCGAGGTAATGATTAAGAGGAACAGACGGGGGCATTCGTATTCCGGCGCT-AGAGGTGAAATTCTTGGACCGCCGGAAGACGGACAACTGCGAAA-GCATTTGCCAAGAATGTTTTCATTAATCAAGAACGAAAGTTAGAGGTTCGAAGGC-GATCAGATACCGCCCTAGTTCTGACCGTAAACGATGACAACCAGCGATTAATCGGCGTTAATA--TATGACCCGATTAGCAGCTTCCGGGAAACCAAAGTTTTTCGTTTCCGGGGGAAGTATGGTTGCAAAGCTGAAACTTAAAGGAATTGACGGAAGGGCACCACCAGGAGTGGAGCCTGCGGCTTAATTTGACTCAACACGGGAAAACTCACCCGGCCCGGACACTGTAAGGATTGACAGACTGAGAGCTCTTTCTTAATTCGGTGGGTGGTGGTGCATGGCCGTTCTTAGTTGGTGGAGCGATTTGTCTGGTTAATTCCGATAACGAACGAGACTCTGGCCTATTAAATAGACGATGTATTAAAA--AGTATGTCGTACTTCTTAGAGGGACAAGCGGCGTCT-AGCCGCATGAAATAGAGCAATAACAGGTCTGTGATGCCCTTAGATGTCCGGGGCTGCACGCGCGCTACACTGAAAGAATCAGTGAGCGATT-CA--CCTGGTTCGGAAGAACTGGGTAACCCAAGTAAATTCTTTCGTGCTTGGGATAGGGAATTGCAATTATTTCCCTTAAA-CGAGGAATTCCCAGTAAATGCGGGTCATAAGCTCGCGTTGATTACG-TCCCTGCCCTTTGTACACACCGCCCG--TCGCTACTACCGATTGGATGACTTAG-TGAGGTCTTAGGACCGGGGTAA-AGGTGCTTTCG-CGAGTACTTT-TGCTCTGGAAATTTGATCGAACTACGTTATCTAGAGGAAGTAAAAGTCGTAACAAGGTAGC--------------------
>MG921283_Paratylencholaimus_sanshaensis
CTCAAAGATTAAGCCATGCATGTCTAAGCACATGCCTCAATACGGTGAAGCCGCGAATAGCTCATTACAACAGCCACCGTTTACTAGAATATCGTTATCCTACTTGGATAACTGTGGCAATTCTAGAGCTAATACATGCATCAAAGCTCTGCCCGT-------AAGGAAAGAGCGCATTTATTAGAATAAAAACCAATCGGGC--TTCG---------CCCGCTATTTGGTGAATCTGAATAACTTTGCCAATCGCACAGTCCTAGTACTGGCGATGTATCTTTCAAGTGTCTGCCTTATCAACTTTCGATGGTAGGTTATACGCCTACCATGGTAGTAACGGGTAACGGAGAATAAGGGTTCGACTCCGGAGAGGGAGCCTGAGAAACGGCTACCACATCCAAGGAAGGCAGCAGGCGCGCAAATTACCCACTTCCAGAACGGAGAGGTAGTGACGAAAAATAACGAGGCAGTCCTCTTCGAGGTCTGCCATCGGAATGGGTACAATTTAAATCCTTTAACGAGGATCTATTGGAGGGCAAGTCTGGTGCCAGCAGCCGCGGTAATTCCAGCTCCAATAGCGTATATTAAAGTTGTTGCGGTTAAAACGCTCGTAGTTGGATCTGCGGCCTTGGAGAACGGTCCCCCGAAAGGGTGGTCACTGTCT-CTCCTAGCCTGAATTCCA----GTCGT-CTCTAGGTGCTCTTTACCGAGTGCTTAGA-GTGACTAGAACGTTTACTTTGAAAAAA-TTAGAGTGCTCAAAGCAGGCGA-AATAGCCTGAAT-AAGGTGCATGGAATAATGGAATAGGACCTCGGTTCTATTTTGTTGGTTTTCGGAACCCGAGGTAATGATTAAGAGGAACAGACGGGGGCATTCGTATTCCGGCGCT-AGAGGTGAAATTCTTGGACCGCCGGAAGACGGACAACTGCGAAA-GCATTTGCCAAGAATGTTTTCATTAATCAAGAACGAAAGTTAGAGGTTCGAAGGC-GATCAGATACCGCCCTAGTTCTGACCGTAAACGATGACAACCAGCGATTAATCGGCGTTAATA--TATGACCCGATTAGCAGCTTCCGGGAAACCAAAGTTTTTCGTTTCCGGGGGAAGTATGGTTGCAAAGCTGAAACTTAAAGGAATTGACGGAAGGGCACCACCAGGAGTGGAGCCTGCGGCTTAATTTGACTCAACACGGGAAAACTCACCCGGCCCGGACACTGTAAGGATTGACAGACTGAGAGCTCTTTCTTAATTCGGTGGGTGGTGGTGCATGGCCGTTCTTAGTTGGTGGAGCGATTTGTCTGGTTAATTCCGATAACGAACGAGACTCTGGCCTATTAAATAGACGATGTATTAAAA--AGTATGTCGTACTTCTTAGAGGGACAAGCGGCGTCT-AGCCGCATGAAATAGAGCAATAACAGGTCTGTGATGCCCTTAGATGTCCGGGGCTGCACGCGCGCTACACTGAAAGAATCAGTGAGCGATT-CA--CCTGGTTCGGAAGAACTGGGTAACCCAAGTAAATTCTTTCGTGCTTGGGATAGGGAATTGCAATTATTTCCCTTAAA-CGAGGAATTCCCAGTAAATGCGGGTCATAAGCTCGCGTTGATTACG-TCCCTGCCCTTTGTACACACCGCCCG--TCGCTACTACCGATTGGATGACTTAG-TGAGGTCTTAGGACCGGGGTAA-AGGTGCTTTCG-CGAGTACTTT-TGCTCTGGAAATTTGATCGAACTACGTTATCTAGAGGAAGTAAAAGTCGTAACAAGGTAGC--------------------
>MG921284_Paratylencholaimus_sanshaensis
CTCAAAGATTAAGCCATGCATGTCTAAGCACATGCCTCAATACGGTGAAGCCGCGAATAGCTCATTACAACAGCCACCGTTTACTAGAATATCGTTATCCTACTTGGATAACTGTGGCAATTCTAGAGCTAATACATGCATCAAAGCTCTGCCCGT-------AAGGAAAGAGCGCATTTATTAGAATAAAAACCAATCGGGC--TTCG---------CCCGCTATTTGGTGAATCTGAATAACTTTGCCAATCGCACAGTCCTAGTACTGGCGATGTATCTTTCAAGTGTCTGCCTTATCAACTTTCGATGGTAGGTTATACGCCTACCATGGTAGTAACGGGTAACGGAGAATAAGGGTTCGACTCCGGAGAGGGAGCCTGAGAAACGGCTACCACATCCAAGGAAGGCAGCAGGCGCGCAAATTACCCACTTCCAGAACGGAGAGGTAGTGACGAAAAATAACGAGGCAGTCCTCTTCGAGGTCTGCCATCGGAATGGGTACAATTTAAATCCTTTAACGAGGATCTATTGGAGGGCAAGTCTGGTGCCAGCAGCCGCGGTAATTCCAGCTCCAATAGCGTATATTAAAGTTGTTGCGGTTAAAACGCTCGTAGTTGGATCTGCGGCCTTGGAGAACGGTCCCCCGAAAGGGTGGTCACTGTCT-CTCCTAGCCTGAATTCCA----GTCGT-CTCTAGGTGCTCTTTACCGAGTGCTTAGA-GTGACTAGAACGTTTACTTTGAAAAAA-TTAGAGTGCTCAAAGCAGGCGA-AATAGCCTGAAT-AAGGTGCATGGAATAATGGAATAGGACCTCGGTTCTATTTTGTTGGTTTTCGGAACCCGAGGTAATGATTAAGAGGAACAGACGGGGGCATTCGTATTCCGGCGCT-AGAGGTGAAATTCTTGGACCGCCGGAAGACGGACAACTGCGAAA-GCATTTGCCAAGAATGTTTTCATTAATCAAGAACGAAAGTTAGAGGTTCGAAGGC-GATCAGATACCGCCCTAGTTCTGACCGTAAACGATGACAACCAGCGATTAATCGGCGTTAATA--TATGACCCGATTAGCAGCTTCCGGGAAACCAAAGTTTTTCGTTTCCGGGGGAAGTATGGTTGCAAAGCTGAAACTTAAAGGAATTGACGGAAGGGCACCACCAGGAGTGGAGCCTGCGGCTTAATTTGACTCAACACGGGAAAACTCACCCGGCCCGGACACTGTAAGGATTGACAGACTGAGAGCTCTTTCTTAATTCGGTGGGTGGTGGTGCATGGCCGTTCTTAGTTGGTGGAGCGATTTGTCTGGTTAATTCCGATAACGAACGAGACTCTGGCCTATTAAATAGACGATGTATTAAAA--AGTATGTCGTACTTCTTAGAGGGACAAGCGGCGTCT-AGCCGCATGAAATAGAGCAATAACAGGTCTGTGATGCCCTTAGATGTCCGGGGCTGCACGCGCGCTACACTGAAAGAATCAGTGAGCGATT-CA--CCTGGTTCGGAAGAACTGGGTAACCCAAGTAAATTCTTTCGTGCTTGGGATAGGGAATTGCAATTATTTCCCTTAAA-CGAGGAATTCCCAGTAAATGCGGGTCATAAGCTCGCGTTGATTACG-TCCCTGCCCTTTGTACACACCGCCCG--TCGCTACTACCGATTGGATGACTTAG-TGAGGTCTTAGGACCGGGGTAA-AGGTGCTTTCG-CGAGTACTTT-TGCTCTGGAAATTTGATCGAACTACGTTATCTAGAGGAAGTAAAAGTCGTAACAAGGTAGC--------------------
>MG921285_Paratylencholaimus_sanshaensis
CTCAAAGATTAAGCCATGCATGTCTAAGCACATGCCTCAATACGGTGAAGCCGCGAATAGCTCATTACAACAGCCACCGTTTACTAGAATATCGTTATCCTACTTGGATAACTGTGGCAATTCTAGAGCTAATACATGCATCAAAGCTCTGCCCGT-------AAGGAAAGAGCGCATTTATTAGAATAAAAACCAATCGGGC--TTCG---------CCCGCTATTTGGTGAATCTGAATAACTTTGCCAATCGCACAGTCCTAGTACTGGCGATGTATCTTTCAAGTGTCTGCCTTATCAACTTTCGATGGTAGGTTATACGCCTACCATGGTAGTAACGGGTAACGGAGAATAAGGGTTCGACTCCGGAGAGGGAGCCTGAGAAACGGCTACCACATCCAAGGAAGGCAGCAGGCGCGCAAATTACCCACTTCCAGAACGGAGAGGTAGTGACGAAAAATAACGAGGCAGTCCTCTTCGAGGTCTGCCATCGGAATGGGTACAATTTAAATCCTTTAACGAGGATCTATTGGAGGGCAAGTCTGGTGCCAGCAGCCGCGGTAATTCCAGCTCCAATAGCGTATATTAAAGTTGTTGCGGTTAAAACGCTCGTAGTTGGATCTGCGGCCTTGGAGAACGGTCCCCCGAAAGGGTGGTCACTGTCT-CTCCTAGCCTGAATTCCA----GTCGT-CTCTAGGTGCTCTTTACCGAGTGCTTAGA-GTGACTAGAACGTTTACTTTGAAAAAA-TTAGAGTGCTCAAAGCAGGCGA-AATAGCCTGAAT-AAGGTGCATGGAATAATGGAATAGGACCTCGGTTCTATTTTGTTGGTTTTCGGAACCCGAGGTAATGATTAAGAGGAACAGACGGGGGCATTCGTATTCCGGCGCT-AGAGGTGAAATTCTTGGACCGCCGGAAGACGGACAACTGCGAAA-GCATTTGCCAAGAATGTTTTCATTAATCAAGAACGAAAGTTAGAGGTTCGAAGGC-GATCAGATACCGCCCTAGTTCTGACCGTAAACGATGACAACCAGCGATTAATCGGCGTTAATA--TATGACCCGATTAGCAGCTTCCGGGAAACCAAAGTTTTTCGTTTCCGGGGGAAGTATGGTTGCAAAGCTGAAACTTAAAGGAATTGACGGAAGGGCACCACCAGGAGTGGAGCCTGCGGCTTAATTTGACTCAACACGGGAAAACTCACCCGGCCCGGACACTGTAAGGATTGACAGACTGAGAGCTCTTTCTTAATTCGGTGGGTGGTGGTGCATGGCCGTTCTTAGTTGGTGGAGCGATTTGTCTGGTTAATTCCGATAACGAACGAGACTCTGGCCTATTAAATAGACGATGTATTAAAA--AGTATGTCGTACTTCTTAGAGGGACAAGCGGCGTCT-AGCCGCATGAAATAGAGCAATAACAGGTCTGTGATGCCCTTAGATGTCCGGGGCTGCACGCGCGCTACACTGAAAGAATCAGTGAGCGATT-CA--CCTGGTTCGGAAGAACTGGGTAACCCAAGTAAATTCTTTCGTGCTTGGGATAGGGAATTGCAATTATTTCCCTTAAA-CGAGGAATTCCCAGTAAATGCGGGTCATAAGCTCGCGTTGATTACG-TCCCTGCCCTTTGTACACACCGCCCG--TCGCTACTACCGATTGGATGACTTAG-TGAGGTCTTAGGACCGGGGTAA-AGGTGCTTTCG-CGAGTACTTT-TGCTCTGGAAATTTGATCGAACTACGTTATCTAGAGGAAGTAAAAGTCGTAACAAGGTAGC--------------------
>MG921272_Tylencholaimus_zhongshanensis
CTCAAAGATTAAGCCATGCATGTCTAAGCACGTGCCTCGATACGGTGAAGCCGCGAATAGCTCATTACAACAGCCATCGTTTATTAGAATATCGTTATCCTACTTGGATAACTGTGGCAATTCTAGAGCTAATACATGCGAAAAAGCTCGGACCGC-------GAGGAACGAGCGCATTTATTAGAATAAAAACCAATCGGGC--CTCGC------GCCCGTC-TCTTGGTGAATCTGAATAACTTTGCCGATCGCACGGTCCTAGCACCGGCGACGTATCTTTCAAGTGTCTGCCTTATCAACTTTCGATGGTAGGCTACACGCCTACCATGGTGTTAACGGGTAACGGAGAATTAGGGTTCGACTCCGGAGAGGGAGCCTGAGAAACGGCTACCACATCCAAGGAAGGCAGCAGGCGCGCAAATTACCCACTCCCGGTACGGGGAGGTAGTGACGAAAAATAACGAGACAGTCCTCTTCGAGGTCTGTCATCGGAATGGGTACAATTTAAATCCTTTAACGAGGATCTATTGGAGAGCAAGTCTGGTGCCAGCAGCCGCGGTAATTCCAGCTCCAATAGCGTATATTAAAGTTGTTGCGGTTAAAACGCTCGTAGTTGGATCTGCGGCCGCGGAGCACGGTCCCCCGAAAGGGTGGCTCACCGTCGCTCCTAGCCTACAGTCCGC---GACGT-CCGCGCGTGCTCTTCATCGGGTGCGCGCG-GTGTCCGGAACATTTACTTTGAAAAAA-TTAGAGTGCTTAAAGCAGGCGA-AGTAGCCTGAATAATGTTGCATGGAATAATGGAATAGGACCTCGATTCTATTTTGTTGGTTTTCAGAGTCCGAGGTAATGATTAAGAGGGACGGACGGGGGCATTCGTATTCCGGCGCT-AGAGGTGAAATTCTTGGACCGCCGGAAGACGGACGACTGCGAAA-GCATTTGCCAAGAATGTTTTCATTAATCAAGAACGAAAGTTAGAGGTTCGAAGGC-GATCAGATACCGCCCTAGTTCTGACCGTAAACGATGACGACCAGTCATCCGACGGCGTTAATT--AACGACCCGTCTGGCAACTCCCGGGAAACCAAAGTTTTTCGTTTCCGGGGGAAGTATGGTTGCAAAGCTGAAACTTAAAGGAATTGACGGAAGGGCACCACCAGGAGTGGAGCCTGCGGCTTAATTTGACTCAACACGGGAAAACTCACCCGGCCCGGACACTGTAAGGATTGACAGATTGATAGCTCTTTCTTAATTCAGTGGATGGTGGTGCATGGCCGTTCTTAGTTGGTGGACTGATTTGTCTGGTTAATTCCGATAACGAACGAGACTCTCGCCTACTAAATAGACGGCGTATCGAAA--CGTACGTCGAGCTTCTTAGAGGGACAAGCGGCGCCT-AGCCGCATGAAACAGAGCAATAACAGGTCTGTGATGCCCTTAGATGTCCGGGGCTGCACGCGCGCTACACTGAAAGAATCAGCGTGCGCGTAC--GCCTGGTCCGGAAGGACCGGGTAACCCGATGAAATTCTTTCGTGCTTGGGATAGGGAATTGAAATTATTTCCCTTGAA-CGAGGAATTCCCAGTAAATGCGGGTCATAAGCTCGCGTTGATTACG-TCCCTGCCCTTTGTACACACCGCCCG--TCGCTACTACCGATTGGATGACTTAG-TGAGGTCTTAGGACCGAGGCGGACGCGCTTTCG--CGAGTGCGTC-CGCTCTGGGAATTTGATCGAACTACGTTATCTAGAGGAAGTAAAAGTCGTAACAAGGTAGC--------------------
>MG921273_Tylencholaimus_zhongshanensis
CTCAAAGATTAAGCCATGCATGTCTAAGCACGTGCCTCGATACGGTGAAGCCGCGAATAGCTCATTACAACAGCCATCGTTTATTAGAATATCGTTATCCTACTTGGATAACTGTGGCAATTCTAGAGCTAATACATGCGAAAAAGCTCGGACCGC-------GAGGAACGAGCGCATTTATTAGAATAAAAACCAATCGGGC--CTCGC------GCCCGTC-TCTTGGTGAATCTGAATAACTTTGCCGATCGCACGGTCCTAGCACCGGCGACGTATCTTTCAAGTGTCTGCCTTATCAACTTTCGATGGTAGGCTACACGCCTACCATGGTGTTAACGGGTAACGGAGAATTAGGGTTCGACTCCGGAGAGGGAGCCTGAGAAACGGCTACCACATCCAAGGAAGGCAGCAGGCGCGCAAATTACCCACTCCCGGTACGGGGAGGTAGTGACGAAAAATAACGAGACAGTCCTCTTCGAGGTCTGTCATCGGAATGGGTACAATTTAAATCCTTTAACGAGGATCTATTGGAGAGCAAGTCTGGTGCCAGCAGCCGCGGTAATTCCAGCTCCAATAGCGTATATTAAAGTTGTTGCGGTTAAAACGCTCGTAGTTGGATCTGCGGCCGCGGAGCACGGTCCCCCGAAAGGGTGGCTCACCGTCGCTCCTAGCCTACAGTCCGC---GACGT-CCGCGCGTGCTCTTCATCGGGTGCGCGCG-GTGTCCGGAACATTTACTTTGAAAAAA-TTAGAGTGCTTAAAGCAGGCGA-AGTAGCCTGAATAATGTTGCATGGAATAATGGAATAGGACCTCGATTCTATTTTGTTGGTTTTCAGAGTCCGAGGTAATGATTAAGAGGGACGGACGGGGGCATTCGTATTCCGGCGCT-AGAGGTGAAATTCTTGGACCGCCGGAAGACGGACGACTGCGAAA-GCATTTGCCAAGAATGTTTTCATTAATCAAGAACGAAAGTTAGAGGTTCGAAGGC-GATCAGATACCGCCCTAGTTCTGACCGTAAACGATGACGACCAGTCATCCGACGGCGTTAATT--AACGACCCGTCTGGCAACTCCCGGGAAACCAAAGTTTTTCGTTTCCGGGGGAAGTATGGTTGCAAAGCTGAAACTTAAAGGAATTGACGGAAGGGCACCACCAGGAGTGGAGCCTGCGGCTTAATTTGACTCAACACGGGAAAACTCACCCGGCCCGGACACTGTAAGGATTGACAGATTGATAGCTCTTTCTTAATTCAGTGGATGGTGGTGCATGGCCGTTCTTAGTTGGTGGACTGATTTGTCTGGTTAATTCCGATAACGAACGAGACTCTCGCCTACTAAATAGACGGCGTATCGAAA--CGTACGTCGAGCTTCTTAGAGGGACAAGCGGCGCCT-AGCCGCATGAAACAGAGCAATAACAGGTCTGTGATGCCCTTAGATGTCCGGGGCTGCACGCGCGCTACACTGAAAGAATCAGCGTGCGCGTAC--GCCTGGTCCGGAAGGACCGGGTAACCCGATGAAATTCTTTCGTGCTTGGGATAGGGAATTGAAATTATTTCCCTTGAA-CGAGGAATTCCCAGTAAATGCGGGTCATAAGCTCGCGTTGATTACG-TCCCTGCCCTTTGTACACACCGCCCG--TCGCTACTACCGATTGGATGACTTAG-TGAGGTCTTAGGACCGAGGCGGACGCGCTTTCG--CGAGTGCGTC-CGCTCTGGGAATTTGATCGAACTACGTTATCTAGAGGAAGTAAAAGTCGTAACAAGGTAGC--------------------
>MG921274_Tylencholaimus_zhongshanensis
CTCAAAGATTAAGCCATGCATGTCTAAGCACGTGCCTCGATACGGTGAAGCCGCGAATAGCTCATTACAACAGCCATCGTTTATTAGAATATCGTTATCCTACTTGGATAACTGTGGCAATTCTAGAGCTAATACATGCGAAAAAGCTCGGACCGC-------GAGGAACGAGCGCATTTATTAGAATAAAAACCAATCGGGC--CTCGC------GCCCGTC-TCTTGGTGAATCTGAATAACTTTGCCGATCGCACGGTCCTAGCACCGGCGACGTATCTTTCAAGTGTCTGCCTTATCAACTTTCGATGGTAGGCTACACGCCTACCATGGTGTTAACGGGTAACGGAGAATTAGGGTTCGACTCCGGAGAGGGAGCCTGAGAAACGGCTACCACATCCAAGGAAGGCAGCAGGCGCGCAAATTACCCACTCCCGGTACGGGGAGGTAGTGACGAAAAATAACGAGACAGTCCTCTTCGAGGTCTGTCATCGGAATGGGTACAATTTAAATCCTTTAACGAGGATCTATTGGAGGGCAAGTCTGGTGCCAGCAGCCGCGGTAATTCCAGCTCCAATAGCGTATATTAAAGTTGTTGCGGTTAAAACGCTCGTAGTTGGATCTGCGGCCGCGGAGCACGGTCCCCCGAAAGGGTGGCTCACCGTCGCTCCTAGCCTACAGTCCGC---GACGT-CCGCGCGTGCTCTTCATCGGGTGCGCGCG-GTGTCCGGAACGTTTACTTTGAAAAAA-TTAGAGTGCTTAAAGCAGGCGA-AGTAGCCTGAATAATGTTGCATGGAATAATGGAATAGGACCTCGATTCTATTTTGTTGGTTTTCAGAGTCCGAGGTAATGATTAAGAGGGACGGACGGGGGCATTCGTATTCCGGCGCT-AGAGGTGAAATTCTTGGACCGCCGGAAGACGGACGACTGCGAAA-GCATTTGCCAAGAATGTTTTCATTAATCAAGAACGAAAGTTAGAGGTTCGAAGGC-GATCAGATACCGCCCTAGTTCTGACCGTAAACGATGACGACCAGTCATCCGACGGCGTTAATT--AACGACCCGTCTGGCAACTCCCGGGAAACCAAAGTTTTTCGTTTCCGGGGGAAGTATGGTTGCAAAGCTGAAACTTAAAGGAATTGACGGAAGGGCACCACCAGGAGTGGAGCCTGCGGCTTAATTTGACTCAACACGGGAAAACTCACCCGGCCCGGACACTGTAAGGATTGACAGATTGATAGCTCTTTCTTAATTCAGTGGATGGTGGTGCATGGCCGTTCTTAGTTGGTGGACTGATTTGTCTGGTTAATTCCGATAACGAACGAGACTCTCGCCTACTAAATAGACGGCGTATCGAAA--CGTACGTCGAGCTTCTTAGAGGGACAAGCGGCGCCT-AGCCGCATGAAACAGAGCAATAACAGGTCTGTGATGCCCTTAGATGTCCGGGGCTGCACGCGCGCTACACTGAAAGAATCAGCGTGCGCGTAC--GCCTGGTCCGGAAGGACCGGGTAACCCGATGAAATTCTTTCGTGCTTGGGATAGGGAATTGAAATTATTTCCCTTGAA-CGAGGAATTCCCAGTAAATGCGGGTCATAAGCTCGCGTTGATTACG-TCCCTGCCCTTTGTACACACCGCCCG--TCGCTACTACCGATTGGATGACTTAG-TGAGGTCTTAGGACCGAGGCGGACGCGCTTTCG--CGAGTGCGTC-CGCTCTGGGAATTTGATCGAACTACGTTATCTAGAGGAAGTAAAAGTCGTAACAAGGTAGC--------------------
>MG921275_Tylencholaimus_zhongshanensis
CTCAAAGATTAAGCCATGCATGTCTAAGCACGTGCCTCGATACGGTGAAGCCGCGAATAGCTCATTACAACAGCCATCGTTTATTAGAATATCGTTATCCTACTTGGATAACTGTGGCAATTCTAGAGCTAATACATGCGAAAAAGCTCGGACCGC-------GAGGAACGAGCGCATTTATTAGAATAAAAACCAATCGGGC--CTCGC------GCCCGTC-TCTTGGTGAATCTGAATAACTTTGCCGATCGCACGGTCCTAGCACCGGCGACGTATCTTTCAAGTGTCTGCCTTATCAACTTTCGATGGTAGGCTACACGCCTACCATGGTGTTAACGGGTAACGGAGAATTAGGGTTCGACTCCGGAGAGGGAGCCTGAGAAACGGCTACCACATCCAAGGAAGGCAGCAGGCGCGCAAATTACCCACTCCCGGTACGGGGAGGTAGTGACGAAAAATAACGAGACAGTCCTCTTCGAGGTCTGTCATCGGAATGGGTACAATTTAAATCCTTTAACGAGGATCTATTGGAGGGCAAGTCTGGTGCCAGCAGCCGCGGTAATTCCAGCTCCAATAGCGTATATTAAAGTTGTTGCGGTTAAAACGCTCGTAGTTGGATCTGCGGCCGCGGAGCACGGTCCCCCGAAAGGGTGGCTCACCGTCGCTCCTAGCCTACAGTCCGC---GACGT-CCGCGCGTGCTCTTCATCGGGTGCGCGCG-GTGTCCGGAACGTTTACTTTGAAAAAA-TTAGAGTGCTTAAAGCAGGCGA-AGTAGCCTGAATAATGTTGCATGGAATAATGGAATAGGACCTCGATTCTATTTTGTTGGTTTTCAGAGTCCGAGGTAATGATTAAGAGGGACGGACGGGGGCATTCGTATTCCGGCGCT-AGAGGTGAAATTCTTGGACCGCCGGAAGACGGACGACTGCGAAA-GCATTTGCCAAGAATGTTTTCATTAATCAAGAACGAAAGTTAGAGGTTCGAAGGC-GATCAGATACCGCCCTAGTTCTGACCGTAAACGATGACGACCAGTCATCCGACGGCGTTAATT--AACGACCCGTCTGGCAACTCCCGGGAAACCAAAGTTTTTCGTTTCCGGGGGAAGTATGGTTGCAAAGCTGAAACTTAAAGGAATTGACGGAAGGGCACCACCAGGAGTGGAGCCTGCGGCTTAATTTGACTCAACACGGGAAAACTCACCCGGCCCGGACACTGTAAGGATTGACAGATTGATAGCTCTTTCTTAATTCAGTGGATGGTGGTGCATGGCCGTTCTTAGTTGGTGGACTGATTTGTCTGGTTAATTCCGATAACGAACGAGACTCTCGCCTACTAAATAGACGGCGTATCGAAA--CGTACGTCGAGCTTCTTAGAGGGACAAGCGGCGCCT-AGCCGCATGAAACAGAGCAATAACAGGTCTGTGATGCCCTTAGATGTCCGGGGCTGCACGCGCGCTACACTGAAAGAATCAGCGTGCGCGTAC--GCCTGGTCCGGAAGGACCGGGTAACCCGATGAAATTCTTTCGTGCTTGGGATAGGGAATTGAAATTATTTCCCTTGAA-CGAGGAATTCCCAGTAAATGCGGGTCATAAGCTCGCGTTGATTACG-TCCCTGCCCTTTGTACACACCGCCCG--TCGCTACTACCGATTGGATGACTTAG-TGAGGTCTTAGGACCGAGGCGGACGCGCTTTCG--CGAGTGCGTC-CGCTCTGGGAATTTGATCGAACTACGTTATCTAGAGGAAGTAAAAGTCGTAACAAGGTAGC--------------------
>MG921286_Paratylencholaimus_sanshaensis
CTCAAAGATTAAGCCATGCATGTCTAAGCACATGCCTCAATACGGTGAAGCCGCGAATAGCTCATTACAACAGCCACCGTTTACTAGAATATCGTTATCCTACTTGGATAACTGTGGCAATTCTAGAGCTAATACATGCATCAAAGCTCTGCCCGT-------AAGGAAAGAGCGCATTTATTAGAATAAAAACCAATCGGGC--TTCG---------CCCGCTATTTGGTGAATCTGAATAACTTTGCCAATCGCACAGTCCTAGTACTGGCGATGTATCTTTCAAGTGTCTGCCTTATCAACTTTCGATGGTAGGTTATACGCCTACCATGGTAGTAACGGGTAACGGAGAATAAGGGTTCGACTCCGGAGAGGGAGCCTGAGAAACGGCTACCACATCCAAGGAAGGCAGCAGGCGCGCAAATTACCCACTTCCAGAACGGAGAGGTAGTGACGAAAAATAACGAGGCAGTCCTCTTCGAGGTCTGCCATCGGAATGGGTACAATTTAAATCCTTTAACGAGGATCTATTGGAGGGCAAGTCTGGTGCCAGCAGCCGCGGTAATTCCAGCTCCAATAGCGTATATTAAAGTTGTTGCGGTTAAAACGCTCGTAGTTGGATCTGCGGCCTTGGAGAACGGTCCCCCGAAAGGGTGGTCACTGTCT-CTCCTAGCCTGAATTCCA----GTCGT-CTCTAGGTGCTCTTTACCGAGTGCTTAGA-GTGACTAGAACGTTTACTTTGAAAAAA-TTAGAGTGCTCAAAGCAGGCGA-AATAGCCTGAAT-AAGGTGCATGGAATAATGGAATAGGACCTCGGTTCTATTTTGTTGGTTTTCGGAACCCGAGGTAATGATTAAGAGGAACAGACGGGGGCATTCGTATTCCGGCGCT-AGAGGTGAAATTCTTGGACCGCCGGAAGACGGACAACTGCGAAA-GCATTTGCCAAGAATGTTTTCATTAATCAAGAACGAAAGTTAGAGGTTCGAAGGC-GATCAGATACCGCCCTAGTTCTGACCGTAAACGATGACAACCAGCGATTAATCGGCGTTAATA--TATGACCCGATTAGCAGCTTCCGGGAAACCAAAGTTTTTCGTTTCCGGGGGGAGTATGGTTGCAAAGCTGAAACTTAAAGGAATTGACGGAAGGGCACCACCAGGAGTGGAGCCTGCGGCTTAATTTGACTCAACACGGGAAAACTCACCCGGCCCGGACACTGTAAGGATTGACAGACTGAGAGCTCTTTCTTAATTCGGTGGGTGGTGGTGCATGGCCGTTCTTAGTTGGTGGAGCGATTTGTCTGGTTAATTCCGATAACGAACGAGACTCTGGCCTATTAAATAGACGATGTATTAAAA--AGTATGTCGTACTTCTTAGAGGGACAAGCGGCGTCT-AGCCGCATGAAATAGAGCAATAACAGGTCTGTGATGCCCTTAGATGTCCGGGGCTGCACGCGCGCTACACTGAAAGAATCAGTGAGCGATT-CA--CCTGGTTCGGAAGAACTGGGTAACCCAAGTAAATTCTTTCGTGCTTGGGATAGGGAATTGCAATTATTTCCCTTAAA-CGAGGAATTCCCAGTAAATGCGGGTCATAAGCTCGCGTTGATTACG-TCCCTGCCCTTTGTACACACCGCCCG--TCGCTACTACCGATTGGATGACTTAG-TGAGGTCTTAGGACCGGGGTAA-AGGTGCTTTCG-CGAGTACTTT-TGCTCTGGAAATTTGATCGAACTACGTTATCTAGAGGAAGTAAAAGTCGTAACAAGGTAGC--------------------
>MG921287_Paratylencholaimus_sanshaensis
CTCAAAGATTAAGCCATGCATGTCTAAGCACATGCCTCAATACGGTGAAGCCGCGAATAGCTCATTACAACAGCCACCGTTTACTAGAATATCGTTATCCTACTTGGATAACTGTGGCAATTCTAGAGCTAATACATGCATCAAAGCTCTGCCCGT-------AAGGAAAGAGCGCATTTATTAGAATAAAAACCAATCGGGC--TTCG---------CCCGCTATTTGGTGAATCTGAATAACTTTGCCAATCGCACAGTCCTAGTACTGGCGATGTATCTTTCAAGTGTCTGCCTTATCAACTTTCGATGGTAGGTTATACGCCTACCATGGTAGTAACGGGTAACGGAGAATAAGGGTTCGACTCCGGAGAGGGAGCCTGAGAAACGGCTACCACATCCAAGGAAGGCAGCAGGCGCGCAAATTACCCACTTCCAGAACGGAGAGGTAGTGACGAAAAATAACGAGGCAGTCCTCTTCGAGGTCTGCCATCGGAATGGGTACAATTTAAATCCTTTAACGAGGATCTATTGGAGGGCAAGTCTGGTGCCAGCAGCCGCGGTAATTCCAGCTCCAATAGCGTATATTAAAGTTGTTGCGGTTAAAACGCTCGTAGTTGGATCTGCGGCCTTGGAGAACGGTCCCCCGAAAGGGTGGTCACTGTCT-CTCCTAGCCTGAATTCCA----GTCGT-CTCTAGGTGCTCTTTACCGAGTGCTTAGA-GTGACTAGAACGTTTACTTTGAAAAAA-TTAGAGTGCTCAAAGCAGGCGA-AATAGCCTGAAT-AAGGTGCATGGAATAATGGAATAGGACCTCGGTTCTATTTTGTTGGTTTTCGGAACCCGAGGTAATGATTAAGAGGAACAGACGGGGGCATTCGTATTCCGGCGCT-AGAGGTGAAATTCTTGGACCGCCGGAAGACGGACAACTGCGAAA-GCATTTGCCAAGAATGTTTTCATTAATCAAGAACGAAAGTTAGAGGTTCGAAGGC-GATCAGATACCGCCCTAGTTCTGACCGTAAACGATGACAACCAGCGATTAATCGGCGTTAATA--TATGACCCGATTAGCAGCTTCCGGGAAACCAAAGTTTTTCGTTTCCGGGGGAAGTATGGTTGCAAAGCTGAAACTTAAAGGAATTGACGGAAGGGCACCACCAGGAGTGGAGCCTGCGGCTTAATTTGACTCAACACGGGAAAACTCACCCGGCCCGGACACTGTAAGGATTGACAGACTGAGAGCTCTTTCTTAATTCGGTGGGTGGTGGTGCATGGCCGTTCTTAGTTGGTGGAGCGATTTGTCTGGTTAATTCCGATAACGAACGAGACTCTGGCCTATTAAATAGACGATGTATTAAAA--AGTATGTCGTACTTCTTAGAGGGACAAGCGGCGTCT-AGCCGCATGAAATAGAGCAATAACAGGTCTGTGATGCCCTTAGATGTCCGGGGCTGCACGCGCGCTACACTGAAAGAATCAGTGAGCGATT-CA--CCTGGTTCGGAAGAACTGGGTAACCCAAGTAAATTCTTTCGTGCTTGGGATAGGGAATTGCAATTATTTCCCTTAAA-CGAGGAATTCCCAGTAAATGCGGGTCATAAGCTCGCGTTGATTACG-TCCCTGCCCTTTGTACACACCGCCCG--TCGCTACTACCGATTGGATGACTTAG-TGAGGTCTTAGGACCGGGGTAA-AGGTGCTTTCG-CGAGTACTTT-TGCTCTGGAAATTTGATCGAACTACGTTATCTAGAGGAAGTAAAAGTCGTAACAAGGTAGC--------------------
>MG921288_Paratylencholaimus_sanshaensis
CTCAAAGATTAAGCCATGCATGTCTAAGCACATGCCTCAATACGGTGAAGCCGCGAATAGCTCATTACAACAGCCACCGTTTACTAGAATATCGTTATCCTACTTGGATAACTGTGGCAATTCTAGAGCTAATACATGCATCAAAGCTCTGCCCGT-------AAGGAAAGAGCGCATTTATTAGAATAAAAACCAATCGGGC--TTCG---------CCCGCTATTTGGTGAATCTGAATAACTTTGCCAATCGCACAGTCCTAGTACTGGCGATGTATCTTTCAAGTGTCTGCCTTATCAACTTTCGATGGTAGGTTATACGCCTACCATGGTAGTAACGGGTAACGGAGAATAAGGGTTCGACTCCGGAGAGGGAGCCTGAGAAACGGCTACCACATCCAAGGAAGGCAGCAGGCGCGCAAATTACCCACTTCCAGAACGGAGAGGTAGTGACGAAAAATAACGAGGCAGTCCTCTTCGAGGTCTGCCATCGGAATGGGTACAATTTAAATCCTTTAACGAGGATCTATTGGAGGGCAAGTCTGGTGCCAGCAGCCGCGGTAATTCCAGCTCCAATAGCGTATATTAAAGTTGTTGCGGTTAAAACGCTCGTAGTTGGATCTGCGGCCTTGGAGAACGGTCCCCCGAAAGGGTGGTCACTGTCT-CTCCTAGCCTGAATTCCA----GTCGT-CTCTAGGTGCTCTTTACCGAGTGCTTAGA-GTGACTAGAACGTTTACTTTGAAAAAA-TTAGAGTGCTCAAAGCAGGCGA-AATAGCCTGAAT-AAGGTGCATGGAATAATGGAATAGGACCTCGGTTCTATTTTGTTGGTTTTCGGAACCCGAGGTAATGATTAAGAGGAACAGACGGGGGCATTCGTATTCCGGCGCT-AGAGGTGAAATTCTTGGACCGCCGGAAGACGGACAACTGCGAAA-GCATTTGCCAAGAATGTTTTCATTAATCAAGAACGAAAGTTAGAGGTTCGAAGGC-GATCAGATACCGCCCTAGTTCTGACCGTAAACGATGACAACCAGCGATTAATCGGCGTTAATA--TATGACCCGATTAGCAGCTTCCGGGAAACCAAAGTTTTTCGTTTCCGGGGGGAGTATGGTTGCAAAGCTGAAACTTAAAGGAATTGACGGAAGGGCACCACCAGGAGTGGAGCCTGCGGCTTAATTTGACTCAACACGGGAAAACTCACCCGGCCCGGACACTGTAAGGATTGACAGACTGAGAGCTCTTTCTTAATTCGGTGGGTGGTGGTGCATGGCCGTTCTTAGTTGGTGGAGCGATTTGTCTGGTTAATTCCGATAACGAACGAGACTCTGGCCTATTAAATAGACGATGTATTAAAA--AGTATGTCGTACTTCTTAGAGGGACAAGCGGCGTCT-AGCCGCATGAAATAGAGCAATAACAGGTCTGTGATGCCCTTAGATGTCCGGGGCTGCACGCGCGCTACACTGAAAGAATCAGTGAGCGATT-CA--CCTGGTTCGGAAGAACTGGGTAACCCAAGTAAATTCTTTCGTGCTTGGGATAGGGAATTGCAATTATTTCCCTTAAA-CGAGGAATTCCCAGTAAATGCGGGTCATAAGCTCGCGTTGATTACG-TCCCTGCCCTTTGTACACACCGCCCG--TCGCTACTACCGATTGGATGACTTAG-TGAGGTCTTAGGACCGGGGTAA-AGGTGCTTTCG-CGAGTACTTT-TGCTCTGGAAATTTGATCGAACTACGTTATCTAGAGGAAGTAAAAGTCGTAACAAGGTAGC--------------------
>MG921289_Paratylencholaimus_sanshaensis
CTCAAAGATTAAGCCATGCATGTCTAAGCACATGCCTCAATACGGTGAAGCCGCGAATAGCTCATTACAACAGCCACCGTTTACTAGAATATCGTTATCCTACTTGGATAACTGTGGCAATTCTAGAGCTAATACATGCATCAAAGCTCTGCCCGT-------AAGGAAAGAGCGCATTTATTAGAATAAAAACCAATCGGGC--TTCG---------CCCGCTATTTGGTGAATCTGAATAACTTTGCCAATCGCACAGTCCTAGTACTGGCGATGTATCTTTCAAGTGTCTGCCTTATCAACTTTCGATGGTAGGTTATACGCCTACCATGGTAGTAACGGGTAACGGAGAATAAGGGTTCGACTCCGGAGAGGGAGCCTGAGAAACGGCTACCACATCCAAGGAAGGCAGCAGGCGCGCAAATTACCCACTTCCAGAACGGAGAGGTAGTGACGAAAAATAACGAGGCAGTCCTCTTCGAGGTCTGCCATCGGAATGGGTACAATTTAAATCCTTTAACGAGGATCTATTGGAGGGCAAGTCTGGTGCCAGCAGCCGCGGTAATTCCAGCTCCAATAGCGTATATTAAAGTTGTTGCGGTTAAAACGCTCGTAGTTGGATCTGCGGCCTTGGAGAACGGTCCCCCGAAAGGGTGGTCACTGTCT-CTCCTAGCCTGAATTCCA----GTCGT-CTCTAGGTGCTCTTTACCGAGTGCTTAGA-GTGACTAGAACGTTTACTTTGAAAAAA-TTAGAGTGCTCAAAGCAGGCGA-AATAGCCTGAAT-AAGGTGCATGGAATAATGGAATAGGACCTCGGTTCTATTTTGTTGGTTTTCGGAACCCGAGGTAATGATTAAGAGGAACAGACGGGGGCATTCGTATTCCGGCGCT-AGAGGTGAAATTCTTGGACCGCCGGAAGACGGACAACTGCGAAA-GCATTTGCCAAGAATGTTTTCATTAATCAAGAACGAAAGTTAGAGGTTCGAAGGC-GATCAGATACCGCCCTAGTTCTGACCGTAAACGATGACAACCAGCGATTAATCGGCGTTAATA--TATGACCCGATTAGCAGCTTCCGGGAAACCAAAGTTTTTCGTTTCCGGGGGAAGTATGGTTGCAAAGCTGAAACTTAAAGGAATTGACGGAAGGGCACCACCAGGAGTGGAGCCTGCGGCTTAATTTGACTCAACACGGGAAAACTCACCCGGCCCGGACACTGTAAGGATTGACAGACTGAGAGCTCTTTCTTAATTCGGTGGGTGGTGGTGCATGGCCGTTCTTAGTTGGTGGAGCGATTTGTCTGGTTAATTCCGATAACGAACGAGACTCTGGCCTATTAAATAGACGATGTATTAAAA--AGTATGTCGTACTTCTTAGAGGGACAAGCGGCGTCT-AGCCGCATGAAATAGAGCAATAACAGGTCTGTGATGCCCTTAGATGTCCGGGGCTGCACGCGCGCTACACTGAAAGAATCAGTGAGCGATT-CA--CCTGGTTCGGAAGAACTGGGTAACCCAAGTAAATTCTTTCGTGCTTGGGATAGGGAATTGCAATTATTTCCCTTAAA-CGAGGAATTCCCAGTAAATGCGGGTCATAAGCTCGCGTTGATTACG-TCCCTGCCCTTTGTACACACCGCCCG--TCGCTACTACCGATTGGATGACTTAG-TGAGGTCTTAGGACCGGGGTAA-AGGTGCTTTCG-CGAGTACTTT-TGCTCTGGAAATTTGATCGAACTACGTTATCTAGAGGAAGTAAAAGTCGTAACAAGGTAGC--------------------
>MG921290_Paratylencholaimus_sanshaensis
CTCAAAGATTAAGCCATGCATGTCTAAGCACATGCCTCAATACGGTGAAGCCGCGAATAGCTCATTACAACAGCCACCGTTTACTAGAATATCGTTATCCTACTTGGATAACTGTGGCAATTCTAGAGCTAATACATGCATCAAAGCTCTGCCCGT-------AAGGAAAGAGCGCATTTATTAGAATAAAAACCAATCGGGT--TTTG---------CCCGCTATTTGGTGAATCTGAATAACTTTGCCAATCGCACAGTCCTAGTACTGGCGATGTATCTTTCAAGTGTCTGCCTTATCAACTTTCGATGGTAGGTTATACGCCTACCATGGTAGTAACGGGTAACGGAGAATAAGGGTTCGACTCCGGAGAGGGAGCCTGAGAAACGGCTACCACATCCAAGGAAGGCAGCAGGCGCGCAAATTACCCACTTCCAGAACGGAGAGGTAGTGACGAAAAATAACGAGGCAGTCCTCTTCGAGGTCTGCCATCGGAATGGGTACAATTTAAATCCTTTAACGAGGATCTATTGGAGGGCAAGTCTGGTGCCAGCAGCCGCGGTAATTCCAGCTCCAATAGCGTATATTAAAGTTGTTGCGGTTAAAACGCTCGTAGTTGGATCTGCGGCCTTGGAGAACGGTCCCCCGAAAGGGTGGTCACTGTCT-CTCCTAGCCTGAATTCCA----GTCGT-CTCTAGGTGCTCTTTACCGAGTGCTTAGA-GTGACTAGAACGTTTACTTTGAAAAAA-TTAGAGTGCTCAAAGCAGGCGA-AATAGCCTGAAT-AAGGTGCATGGAATAATGGAATAGGACCTCGGTTCTATTTTGTTGGTTTTCGGAACCCGAGGTAATGATTAAGAGGAACAGACGGGGGCATTCGTATTCCGGCGCT-AGAGGTGAAATTCTTGGACCGCCGGAAGACGGACAACTGCGAAA-GCATTTGCCAAGAATGTTTTCATTAATCAAGAACGAAAGTTAGAGGTTCGAAGGC-GATCAGATACCGCCCTAGTTCTGACCGTAAACGATGACAACCAGCGATTAATCGGCGTTAATA--TATGACCCGATTAGCAGCTTCCGGGAAACCAAAGTTTTTCGTTTCCGGGGGAAGTATGGTTGCAAAGCTGAAACTTAAAGGAATTGACGGAAGGGCACCACCAGGAGTGGAGCCTGCGGCTTAATTTGACTCAACACGGGAAAACTCACCCGGCCCGGACACTGTAAGGATTGACAGACTGAGAGCTCTTTCTTAATTCGGTGGGTGGTGGTGCATGGCCGTTCTTAGTTGGTGGAGCGATTTGTCTGGTTAATTCCGATAACGAACGAGACTCTGGCCTATTAAATAGACGATGTATTAAAA--AGTATGTCGTACTTCTTAGAGGGACAAGCGGCGTCT-AGCCGCATGAAATAGAGCAATAACAGGTCTGTGATGCCCTTAGATGTCCGGGGCTGCACGCGCGCTACACTGAAAGAATCAGTGAGCGATT-CA--CCTGGTTCGGAAGAACTGGGTAACCCAAGTAAATTCTTTCGTGCTTGGGATAGGGAATTGCAATTATTTCCCTTAAA-CGAGGAATTCCCAGTAAATGCGGGTCATAAGCTCGCGTTGATTACG-TCCCTGCCCTTTGTACACACCGCCCG--TCGCTACTACCGATTGGATGACTTAG-TGAGGTCTTAGGACCGGGGTAA-AGGTGCTTTCG-CGAGTACTTT-TGCTCTGGAAATTTGATCGAACTACGTTATCTAGAGGAAGTAAAAGTCGTAACAAGGTAGC--------------------
>MG921291_Paratylencholaimus_sanshaensis
CTCAAAGATTAAGCCATGCATGTCTAAGCACATGCCTCAATACGGTGAAGCCGCGAATAGCTCATTACAACAGCCACCGTTTACTAGAATATCGTTATCCTACTTGGATAACTGTGGCAATTCTAGAGCTAATACATGCATCAAAGCTCTGCCCGT-------AAGGAAAGAGCGCATTTATTAGAATAAAAACCAATCGGGT--TTTG---------CCCGCTATTTGGTGAATCTGAATAACTTTGCCAATCGCACAGTCCTAGTACTGGCGATGTATCTTTCAAGTGTCTGCCTTATCAACTTTCGATGGTAGGTTATACGCCTACCATGGTAGTAACGGGTAACGGAGAATAAGGGTTCGACTCCGGAGAGGGAGCCTGAGAAACGGCTACCACATCCAAGGAAGGCAGCAGGCGCGCAAATTACCCACTTCCAGAACGGAGAGGTAGTGACGAAAAATAACGAGGCAGTCCTCTTCGAGGTCTGCCATCGGAATGGGTACAATTTAAATCCTTTAACGAGGATCTATTGGAGGGCAAGTCTGGTGCCAGCAGCCGCGGTAATTCCAGCTCCAATAGCGTATATTAAAGTTGTTGCGGTTAAAACGCTCGTAGTTGGATCTGCGGCCTTGGAGAACGGTCCCCCGAAAGGGTGGTCACTGTCT-CTCCTAGCCTGAATTCCA----GTCGT-CTCTAGGTGCTCTTTACCGAGTGCTTAGA-GTGACTAGAACGTTTACTTTGAAAAAA-TTAGAGTGCTCAAAGCAGGCGA-AATAGCCTGAAT-AAGGTGCATGGAATAATGGAATAGGACCTCGGTTCTATTTTGTTGGTTTTCGGAACCCGAGGTAATGATTAAGAGGAACAGACGGGGGCATTCGTATTCCGGCGCT-AGAGGTGAAATTCTTGGACCGCCGGAAGACGGACAACTGCGAAA-GCATTTGCCAAGAATGTTTTCATTAATCAAGAACGAAAGTTAGAGGTTCGAAGGC-GATCAGATACCGCCCTAGTTCTGACCGTAAACGATGACAACCAGCGATTAATCGGCGTTAATA--TATGACCCGATTAGCAGCTTCCGGGAAACCAAAGTTTTTCGTTTCCGGGGGAAGTATGGTTGCAAAGCTGAAACTTAAAGGAATTGACGGAAGGGCACCACCAGGAGTGGAGCCTGCGGCTTAATTTGACTCAACACGGGAAAACTCACCCGGCCCGGACACTGTAAGGATTGACAGACTGAGAGCTCTTTCTTAATTCGGTGGGTGGTGGTGCATGGCCGTTCTTAGTTGGTGGAGCGATTTGTCTGGTTAATTCCGATAACGAACGAGACTCTGGCCTATTAAATAGACGATGTATTAAAA--AGTATGTCGTACTTCTTAGAGGGACAAGCGGCGTCT-AGCCGCATGAAATAGAGCAATAACAGGTCTGTGATGCCCTTAGATGTCCGGGGCTGCACGCGCGCTACACTGAAAGAATCAGTGAGCGATT-CA--CCTGGTTCGGAAGAACTGGGTAACCCAAGTAAATTCTTTCGTGCTTGGGATAGGGAATTGCAATTATTTCCCTTAAA-CGAGGAATTCCCAGTAAATGCGGGTCATAAGCTCGCGTTGATTACG-TCCCTGCCCTTTGTACACACCGCCCG--TCGCTACTACCGATTGGATGACTTAG-TGAGGTCTTAGGACCGGGGTAA-AGGTGCTTTCG-CGAGTACTTT-TGCTCTGGAAATTTGATCGAACTACGTTATCTAGAGGAAGTAAAAGTCGTAACAAGGTAGC--------------------
>MG921292_Paratylencholaimus_sanshaensis
CTCAAAGATTAAGCCATGCATGTCTAAGCACATGCCTCAATACGGTGAAGCCGCGAATAGCTCATTACAACAGCCACCGTTTACTAGAATATCGTTATCCTACTTGGATAACTGTGGCAATTCTAGAGCTAATACATGCATCAAAGCTCTGCCCGT-------AAGGAAAGAGCGCATTTATTAGAATAAAAACCAATCGGGT--TTTG---------CCCGCTATTTGGTGAATCTGAATAACTTTGCCAATCGCACAGTCCTAGTACTGGCGATGTATCTTTCAAGTGTCTGCCTTATCAACTTTCGATGGTAGGTTATACGCCTACCATGGTAGTAACGGGTAACGGAGAATAAGGGTTCGACTCCGGAGAGGGAGCCTGAGAAACGGCTACCACATCCAAGGAAGGCAGCAGGCGCGCAAATTACCCACTTCCAGAACGGAGAGGTAGTGACGAAAAATAACGAGGCAGTCCTCTTCGAGGTCTGCCATCGGAATGGGTACAATTTAAATCCTTTAACGAGGATCTATTGGAGGGCAAGTCTGGTGCCAGCAGCCGCGGTAATTCCAGCTCCAATAGCGTATATTAAAGTTGTTGCGGTTAAAACGCTCGTAGTTGGATCTGCGGCCTTGGAGAACGGTCCCCCGAAAGGGTGGTCACTGTCT-CTCCTAGCCTGAATTCCA----GTCGT-CTCTAGGTGCTCTTTACCGAGTGCTTAGA-GTGACTAGAACGTTTACTTTGAAAAAA-TTAGAGTGCTCAAAGCAGGCGA-AATAGCCTGAAT-AAGGTGCATGGAATAATGGAATAGGACCTCGGTTCTATTTTGTTGGTTTTCGGAACCCGAGGTAATGATTAAGAGGAACAGACGGGGGCATTCGTATTCCGGCGCT-AGAGGTGAAATTCTTGGACCGCCGGAAGACGGACAACTGCGAAA-GCATTTGCCAAGAATGTTTTCATTAATCAAGAACGAAAGTTAGAGGTTCGAAGGC-GATCAGATACCGCCCTAGTTCTGACCGTAAACGATGACAACCAGCGATTAATCGGCGTTAATA--TATGACCCGATTAGCAGCTTCCGGGAAACCAAAGTTTTTCGTTTCCGGGGGAAGTATGGTTGCAAAGCTGAAACTTAAAGGAATTGACGGAAGGGCACCACCAGGAGTGGAGCCTGCGGCTTAATTTGACTCAACACGGGAAAACTCACCCGGCCCGGACACTGTAAGGATTGACAGACTGAGAGCTCTTTCTTAATTCGGTGGGTGGTGGTGCATGGCCGTTCTTAGTTGGTGGAGCGATTTGTCTGGTTAATTCCGATAACGAACGAGACTCTGGCCTATTAAATAGACGATGTATTAAAA--AGTATGTCGTACTTCTTAGAGGGACAAGCGGCGTCT-AGCCGCATGAAATAGAGCAATAACAGGTCTGTGATGCCCTTAGATGTCCGGGGCTGCACGCGCGCTACACTGAAAGAATCAGTGAGCGATT-CA--CCTGGTTCGGAAGAACTGGGTAACCCAAGTAAATTCTTTCGTGCTTGGGATAGGGAATTGCAATTATTTCCCTTAAA-CGAGGAATTCCCAGTAAATGCGGGTCATAAGCTCGCGTTGATTACG-TCCCTGCCCTTTGTACACACCGCCCG--TCGCTACTACCGATTGGATGACTTAG-TGAGGTCTTAGGACCGGGGTAA-AGGTGCTTTCG-CGAGTACTTT-TGCTCTGGAAATTTGATCGAACTACGTTATCTAGAGGAAGTAAAAGTCGTAACAAGGTAGC--------------------
>AY284770_Nygolaimus_cf._brachyuris
CTCAAAGATTAAGCCATGCATGTCTAAGCACAGGCCTTAAARTGGTGAAGCCGCGAATGGCTCATTACAACAGCCTCAGTTTATTAGAAAATCGTTATCCTACTTGGATAACTGTGGCAATTCTAGAGCTAATACATGCGAAAAAGCCCGGACCTTTGAATAGAAGGAATGGGCGCATTTATTAGAATAAAAACCAATCGAGT--TTGGTAAAACAGACTTGTCGTTTGGTGAATCTGAATAACTTAGCCGATCGCACGGTCCTAGCACCGGCGACGTATCTTTCAAATGTCTGCCTTATCAACTTTCGATGGTAGGTTATACGCCTACCATGGTAGTAACGGGTAACGGAGAATAAGGGTTCGACTCCGGAGAGGGAGCCTGAGAAATGGCTACCACATCCAAGGAAGGCAGCAGGCGCGCAAATTACCCACTTCCAGAACGGAGAGGTAGTGACGAAAAATAACGAGACAGTCCTCTTCGAGGTCTGTCATCGGAATGGGTACGATTTATACACTCTAACGAGGATCTATTGGAGGGCAAGTCTGGTGCCAGCAGCCGCGGTAATTCCAGCTCCAATAGCGTATATTAAAGTTGTTGCGGTTAAAACGCTCGTAGTTGGATTTGCGACTATGGAAAACGGTCCCTCGAAAGAGCGGTCACTGTTT-ATCCTGGTCTTAATTTTATTCAGTCTCGCCCTAGGTGCTCTTTACCGGGTGCTTAGG-GTGGCTGGAAAGTTTACTTTGAAAAAA-TTAGAGTGCTTAAAGCAGGCGA-TTTAGCCTGAATCGAGGTGCATGGAATAATGGAATAGGACCTCGGTTCTATTTTGTTGGTTTTCGGGACCAGAGGTAATGATTAAGAGGAACAGACGGGGGCATTCGTATTCAGGCGCT-AGAGGTGAAATTCTTGGACCGCCTGAAGACGAACAACTGCGAAA-GCATTTGCCAAGAATGTTTTCATTAATCAAGAACGAAAGTTAGAGGTTCGAAGGC-GATCAGATACCGCCCTAGTTCTAACCGTAAACGATGCCAACCAGCGATTAATCGGCGTTAATA--TATGACCCGATTAGAAGCTTCCGGGAAACCAAAGTTTTTCGGTTCCGGGGGAAGTATGGTTGCAAAGCTGAAACTTAAAGGAATTGACGGAAGGGCACCACCAGGAGTGGAGCCTGCGGCTTAATTTGACTCAACACGGGAAAACTCACCCGGCCCGGACACCGTAAGGATTGACAGACTGATAGCTCTTTCTTAATTCGGTGGGTGGTGGTGCATGGCCGTTCTTAGTTGGTGGAGCGATTTGTCTGGTTAATTCCGATAACGAACGAGACTCTGGCCTATTAAATAGTAGAGTCATTCTGAACAGTGATTCTTACTTCTTAGAGGGACAAGCGGCGTCT-AGCCGCATGAAATAGAGCAATAACAGGTCTGTGATGCCCTTAGATGTCCGGGGCTGCACGCGCGCTACACTGAAAGAAGCAGTGTGCGTCGAGA-CCCTAGTCCGGAAGGACCGGGNAACCCAAGTAAATTCTTTCGTGCTTGGGATAGGGAATTGGAATTATTTCCCTTAAA-CGAGGAATTCCCAGTAAATGCGGGTCATAAGCTCGCGTTGATTACG-TCCCTGCCCTTTGTACACACCGCCCG--TCGCTACTACCGATTGGATGACTCAG-TGAGGTCTTAGGACCGAAATAGATGCGCCT-TAA-CGGGTGCCTT-TATTTTGGGAATTCGATCAAACTGCGTTATCTAGAGGAAGT----------------------------------------
>AY284772_Clavicaudoides_trophurus
CTCAAAGATTAAGCCATGCATGTCTTAGCACATGCCTTTAAATGGTAAAGCCGCGAATGGCTCATTACAACAGCCTCAGTTTATTAGAATATCGTTATCCTACTTGGATAACTGTGGCAATTCTAGAGCTAATACATGCAAAAAAGCTCTGACCTT-------ACGGAATGAGCGCATTTATTAGAATAAAAACCAATCGAGT--CTT------CGGACTTGTCGTTTGGTGAATCTGAATAACTTTGCCAATCGCATGGTCCTAGTACCGGCGATGTATCTTTCAAATGTCTGCCTTATCAACTTTCGATGGTAGGCTATACGCCTACCATGGTAGTAACGGGTAACGGAGAATAAGGGTTCGACTCCGGAGAGGGAGCCTGAGAAATGGCTACCACATCCAAGGAAGGCAGCAGGCGCGCAAATTACCCACTTCCAGAACGGAGAGGTAGTGACGAAAAATAACGAGACAGTCCTCTTCGAGGTCTGTCATCGGAATGGGTACAATTTAAATCCTTTAACGAGGATCTATTGGAGGGCAAGTCTGGTGCCAGCAGCCGCGGTAATTCCAGCTCCAATAGCGTATATTAAAGTTGTTGCGGTTAAAACGCTCGTAGTTGGATTTGCGACTATGGAAAATGGTCCCTCGAAAGAGTGGTCACTGTTC-TTTCTGGTCTAAAATATGT-CAGTCGT-CCCTAGGTGCTCTTTACCGGGTGCTTAGG-GTGACTGAAAAGTTTACTTTGAAAAAA-TTAGAGTGCTTAAAGCAGGCGAATATAGCCTGAATCGAGGTGCATGGAATAATGGAATAGGACCTCGGTTCTATTTTGTTGGTTTTCGGGACCAGAGGTAATGATTAAGAGGAACAGACGGGGGCATTCGTATTCAGGCGCT-AGAGGTGAAATTCTTGGACCGCCTGAAGACGAACAACTGCGAAA-GCATTTGCCAAGAATGTTTTCATTAATCAAGAACGAAAGTTAGAGGTTCGAAGGC-GATCAGATACCGCCCTAGTTCTAACCGTAAACGATGCCAACCAGCGATTAATCGGCGTTAATA--TATGACCCGATTAGAAGCTTCCGGGAAACCAAAGTTTTTCGGTTCCGGGGGAAGTATGGTTGCAAAG-TGAAACTTAAAGGAATTGACGGAAGGGCACCACCAGGAGTGGAGCCTGCGGCTTAATTTGACTCAACACGGGAAAACTCACCCGGCCCGGACACCGTAAGGATTGACAGACTGATAGCTCTTTCTTAATTCGGTGGGTGGTGGTGCATGGCCGTTCTTAGTTGGTGGAGCGATTTGTCTGGTTAATTCCGATAACGAACGAGACTCTGGCCTATTAAATAGTAGAGTCATTCTGA-TAGTGGTTCTTACTTCTTAGAGGGACAAGCGGCGTCT-AGCCGCATGAAATAGAGCAATAACAGGTCTGTGATGCCCTTAGATGTCCGGGGCTGCACGCGCGCTACACTGAAAGAATCAGTGTGCGTCACGA-CCCTAGTCCGGAAGGACTGGGTAACCCAAGTAAATTCTTTCGTGCTTGGGATAGGGAATTGAAATTATTTCCCTTAAA-CGAGGAATTCCCAGTAAATGCGGGTCATAAGCTCGCGTTGATTACG-TCCCTGCCCTTTGTACACACCGCCCG--TCGCTACTACCGATTGGATGACTCAG-TGAGGTCTTAGGACTGAAGCAGATGTGCTT-TAA-CGGGTACATT-TACTTTGGGAATTCGATCAAACTGCGTTATCTAGAGGAAGT----------------------------------------
>AY284773_Clavicaudoides_trophurus
CTCAAAGATTAAGCCATGCATGTCTTAGCACATGCCTTTAAATGGTGAAGCCGCGAATGGCTCATTACAACAGCCTCAGTTTATTAGAATATCGTTATCCTACTTGGATAACTGTGGCAATTCTAGAGCTAATACATGCAAAAAAGCTCTGACCTT-------ACGGAATGAGCGCATTTATTAGAATAAAAACCAATCGAGT--CTT------CGGACTTGTCGTTTGGTGAATCTGAATAACTCTGCCAATCGCATG-TTCTAGTACCGGCGATGTATCTTTCAAATGTCTGCCTTATCAACTTTCGATGGTAGGTTATACGCCTACCATGGTAGTAACGGGTAACGGAGAATAAGGGTTCGACTCCGGAGAGGGAGCCTGAGAAATGGCTACCACATCCAAGGAAGGCAGCAGGCGCGCAAATTACCCACTTCCAGAACGGAGAGGTAGTGACGAAAAATAACGAGACAGTCCTCTTCGAGGTCTGTCATCGGAATGGGTACAATTTAAATCCTTTAACGAGGATCTATTGGAGGGCAAGTCTGGTGCCAGCAGCCGCGGTAATTCCAGCTCCAATAGCGTATATTAAAGTTGTTGCGGTTAAAACGCTCGTAGTTGGATTTGCGACTATGGAAAACGGTCCCTCGAAAGAGTGGTCACTGTTC-TTTCTGGTCTAAAATATGT-CAGTCGT-CCCTAGGTGCTCTTTACCGGGTGCTTAGG-GTGACTGAAAAGTTTACTTTGAAAAAA-TTAGAGTGCTTAAAGCAGGCGAATATAGCCTGAATCGAGGCGCATGGAATAATGGAATAAGACCTCGGTTCTATTTTGTTGGTTTTCGGGACCAGAGGTAATGATTAAGAGGAACAGACGGGGGCATTCGTATTCAGGCGCT-AGAGGTGAAATTCTTGGACCGCCTGAAGACGAACAACTGCGAAA-GCATTTGCCAAGAATGTTTTCATTAATCAAGAACGAAAGTTAGAGGTTCGAAGGC-GATCAGATACCGCCCTAGTTCTAACCGTAAACGATGCCAACCAGCGATTAATCGGCGTTAATA--TATGACCCGATTAGAAGCTTCCGGGAAACCAAAGTTTTTCGGTTCCGGGGGAAGTATGGTTGCAAAGCTGAAACTTAAAGGAATTGACGGAAGGGCACCACCAGGAGTGGAGCCTGCGGCTTAATTTGACTCAACACGGGAAAACTCACCCGGCCCGGACACCGTAAGGATTGACAGACTGATAGCTCTTTCTTAATTCGGTGGGTGGTGGTGCATGGCCGTTCTTAGTTGGTGGAGCGATTTGTCTGGTTAATTCCGATAACGAACGAGACTCTGGCCTATTAAATAGTAGAGTCATTCTGA-TAGTGGTTCTTACTTCTTAGAGGGACAAGCGGCGTCT-AGCCGCATGAAATAGAGCAATAACAGGTCTGTGATGCCCTTAGATGTCCGGGGCTGCACGCGCGCTACACTGAAAGAATCAGTGTGCGTCACGA-CCCTAGTCCGGAAGGACTGGGTAACCCAAGTAAATTCTTTCGTGCTTGGGATAGGGAATTGAAATTATTTCCCTTAAA-CGAGGAATTCCCAGTAAATGCGGGTCATAAGCTCGCGTTGATTACG-TCCCTGCCCTTTGTACACACCGCCCG--TCGCTACCACCGATTGGATGACTCAG-TGAGGTCTTAGGACTGAAGCAGATGTGCCT-TAA-CGGGTACATT-TACTTCGGGAATTCGATCAAACTGCGTTATCTAGAGGAAGT----------------------------------------
>AY593943_Clavicaudoides_trophurus
CTCAAAGATTAAGCCATGCATGTCTTAGCACATGCCTTTAAATGGTGAAGCCGCGAATGGCTCATTACAACAGCCTCAGTTTATTAGAATATCGTTATCCTACTTGGATAACTGTGGCAATTCTAGAGCTAATACATGCAAAAAAGCTCTGACCTT-------ACGGAATGAGCGCATTTATTAGAATAAGAACCAATCGAGT--CTT------CGGACTTGTCGTTTGGTGAATCTAAATAACTTTGCCAATCGCATGGTCCTAGTACCGGCGATGTATCTTTCAAATGTCTGCCTTATCAACTTTCGATGGTAGGTTATACGCCTACCATGGTAGTAACGGGTAACGGAGAATAAGGGTTCGACTCCGGAGAGGGAGCCTGAGAAATGGCTACCACATCCAAGGAAGGCAGCAGGCGCGCAAATTACCCACTTCCAGAACGGAGAGGTAGTAACGAAAAATAACGAGACAGTCCTCTTCGAGGTCTGTCATCGGAATGGGTACAATTTAAATCCTTTAACGAGGATCTATTGGAGGGCAAGTCTGGTGCCAGCAGCCGCGGTAATTCCAGCTCCAATAGCGTATATTAAAGTTGTTGCGGTTAAAACGCTCGTAGTTGGATTTGCGACTATGGAAAACGGTCCCTCGAAAGAGTGGTCACTGTTC-TTTCTGGTCTAAAATATGT-CAGTCGT-CCCTAGGTGCTCTTTACCGGGTGCTTAGG-GTGACTGAAAAGTTTACTTTGAAAAAA-TTAGAGTGCTTAAAGCAGGCGAATATAGCCTGAATCGAGGTGCATGGAATAATGGAATAGGACCTCGGTTCTATTTTGTTGGTTTTCGGGACCAGAGGTAATGATTAAGAGGAACAGACGGGGGCATTCGTATTCAGGCGCT-AGAGGTGAAATTCTTGGACCGCCTGAAGACGAACAACTGCGAAA-GCATTTGCCAAGAATGTWTTCATTAATCAAGAACGAAAGTTAGAGGTTCGAAGGC-GATCAGATACCGCCCTAGTTCTAACCGTAAACGATGCCAACCAGCGACTAATCGGCGTTAATA--TATGACCCGATTAGAAGCTTCCGGGAAACCAAAGTTTTTCGGTTCCGGGGGAAGTATGGTTGCAAAGCTGAAACTTAAAGGAATTGACGGAAGGGCACCACCAGGAGTGGAGCCTGCGGCTTAATTTGACTCAACACGGGAAAACTCACCCGGCCCGGACACCGTAAGGATTGACAGACTGATAGCTCTTTCTTAATTCGGTGGGTGGTGGTGCATGGCCGTTCTTAGTTGGTGGAGCGACTTGTCTGGTTAATTCCGATAACGAACGAGACTCTGGCCTATTAAATAGTAGAGTCATTCTGA-TAGTGGTTCTTACTTCTTAGAGGGACAAGCGGCGTCT-AGCCGCATGAAATAGAGCAATAACAGGTCTGTGATGCCCTTAGATGTCCGGGGCTGCACGCGCGCTACACTGAAAGAATCAGTGTGCGTCACGA-CCCTAGTCCGGAAGGACTGGGTAACCCAAGTAAATTCTTTCGTGCTTGG-ATAGGGAATTGAAATTATTTCCCTTAAA-CGAGGAATTCCCAGTAAATGCGGGTCATAAGCTCGCGTTGATTACG-TCCCTGCCCTTTGTACACACCGCCCG--TCGCTACTACCGATTGGATGACTCAG-TGAGGTCTTAGGACTGAAGCAGATGTGCCT-TAA-CGGGTACATT-TACTTCGGGAATTCGATCAAACTGCGTTATCTAGAGGAAGT----------------------------------------
>AY284764_Mononchus_aquaticus
CTCAAAGATTAAGCCATGCATGTCTAAGCACATGCCTTAAAATGGTAAAGCCGCGAATGGCTCGGTATAACAGCCGCTGTTTATTAGATTTTAGTTATC-TACTTGGATAACTGTGGCAATTCTAGAGCTAATACATGCACGAAAGCTCGGACCTTC------G--GAAAGAGCGCATTTATTAGACCAA-AACCAGTCGAGT--CTCGGC--------TTGTTTGTTGGTGACTCTGAATAACTAAGTTGATCGCACAGTCTA-GTACTGGCGACGTATCTTTCAAATGTCTGCCTTATCAACTTTCGATGGTAGGTTATACGCCTACCATGGTTATAACGGGTAACGGAGAATAAGGGTTCGACTCCGGAGAGGGAGCCTGAGAAATGGCTACCACATCCAAGGAAGGCAGCAGGCGCGCAAATTACCCAATCCCAGAATGGGGAGGTAGTGACGAAAAATAACGAGACGGTCCTCTTTGAGGCCTGTCATCGGAATGGGTACAATTTAAATCTTTTAACGAGGATCTATTAGAGGGCAAGTCTGGTGCCAGCAGCCGCGGTAATTCCAGCTCTAATAGCGTATATTAAAGTTGTTGTGGTTAAAACGCCCGTAGTTGGATTTTCGGCCTTGAAGCTCGGTAGCTCGAAGGAGTT-TAACTGGGT-CTTCTAGCCTAAATTT-TA---GTGGT-CTCTTGATGCTCTTTATTGAGTGTCTTGA-GTTGCTAGAACGTTTACTTTGAAAAAA-TTAGAGTGCTAAAAGCAGGCTA--TATGCTTGAAT-AAAGTGCATGGAATAATGGAATAGGACTTTAGTCTTATTTTGCTGGTTTTCGAGAT-TAAAGTAATGATTAAGAGGAACAGACGGGGGCATTCGTATTGTTGCGTT-AGAGGTGAAATTCTTGGATCGCAGCAAGACGGACAACTGCGAAA-GCATTTGCCAAGAATGTTTTCATTAATCAAGGACGATAGTTAGAGGTTCGAAGGC-GATCAGATACCGCCCTAGTTCTAACCGTAAACGATGCCAACTAGCGATCTGTCGGTGTTAAAA--TTTGACTCGACAGGCAGCTTCCGGGAAACCAAAGTTTTCTGGTTCCGGGGGAAGTATGGTTGCAAAGCTTAAACTTAAAGGAATTGACGGAAGGGCACCACCAGGAGTGGAGCCTGCGGCTTAATTTGACTCAACACGGGGAATCTCACCCGGCCAGGACACGATAAGGATTGACAGATTGATAGCTCTTTCTTGATTTTGTGGGTGGTGGTGCATGGCCGTTCTTAGTTGGTGGAGCGATTTGTCTGGTTAACTCCGATAACGAACGAGACTCTAGCCTATTAAATAGACGATATATTTTTT---GTATAACGAGCTTCTTAGAGGGACAAGCAGCTTCTTAGCTGCACGAGATTGAGCAATAACAGGTCTGTGATGCCCTTAGATGTCCGGGGCTGCACGCGCGCTACAATGAAAGTAGCAATGCGCCT-ATTAACCGTTTCTGGTAAGAATTGGTAAACGCGA---AATATTTTCGTGCTTGGGATAGGGGATTGAAATTATTGCCCTTGAA-CGAGGAATTCCCAGTAAGTTCGAGTCATCAGCTTGAGCTGATTACG-TCCCTGCCCTTTGTACACACCGCCCGGTCGGCTACTACCGATTGGAAGATTTAGGTGAATTCTTCGGACCGAGGTCGAAG-GCATGTAAAAGTGTTTTCGACAT-TTGGAAAGATGAATAAACCAAATTTTCTAGAGGAAGT----------------------------------------
>AY284762_Mononchus_truncatus
CTCAAAGATTAAGCCATGCATGTCTAAGCACATGCCTTAAAATGGTAAGGCCGCGAATGGCTCGGTATAACAGCCGCTGTTTATTAGATTTTAGTTATC-TACTTGGATAACTGTGGCAATTCTAGAGCTAATACATGCACGAAAGCTCGGACCTTT------G--GAAAGAGCGCATTTATTAGACCAA-AACCAGTCGAGT--TTCGGC--------TTGATTGTTGGTGACTCTGAATAACTAAGTTGATCGCACAGTCTT-GTACTGGCGACGTATCTTTCAAATGTCTGCCTTATCAACTTTCGATGGTAGGTTATACGCCTACCATGGTTATAACGGGTAACGGAGAATAAGGGTTCGACTCCGGAGAGGGAGCCTGAGAAATGGCTACCACATCCAAGGAAGGCAGCAGGCGCGCAAATTACCCAATCCCAGAATGGGGAGGTAGTGACGAAAAATAACGAGACGGTCCTCTTTGAGGCCTGTCATCGGAATGGGTACAATTTAAATCTTTTAACGAGGATCTATTAGAGGGCAAGTCTGGTGCCAGCAGCCGCGGTAATTCCAGCTCTAATAGCGTATATTAAAGTTGTTGTGGTTAAAACGCCCGTAGTTGGATTTTCGGCCTTGAAGCTCGGTAGCTCGAAGGAGTT-TAACTGGGT-CTTCTAGCCTAAATTT-TA---GTGGT-CTCTTGATGCTCTTTATTGAGTGTCTTGA-GTTGCTAGAACGTTTACTTTGAAAAAA-TTAGAGTGCTAAAAGCAGGCTA--TATGCTTGAAT-AAAGTGCATGGAATAATGGAATAGGACTTTAGTCTTACTTTGCTGGTTTTCGAGAT-TAAAGTAATGATTAAGAGGAACAGACGGGGGCATTCGTATTGTTGCGTT-AGAGGTGAAATTCTTGGATCGCAGCAAGACGGACAACTGCGAAA-GCATTTGCCAAGAATGTTTTCATTAATCAAGGACGATAGTTAGAGGTTCGAAGGC-GAYCAGATACCGCCCTAGTTCTAACCGTAAACGATGCCAACTAGCGATCTGTCGGTGTTAAAA--TTTGACTCGACAGGCAGCTTCCGGGAAACCAAAGTTTTCTGGTTCCGGGGGAAGTATGGTTGCAAAGCTTAAACTTAAAGGAATTGACGGAAGGGCACCACCAGGAGTGGAGCCTGCGGCTTAATTCGACTCAACACGGGGAATCTCACCCGGCCAGGACACGATAAGGATTGACAGATTGATAGCTCTTTCTTGATTTTGTGGGTGGTGGTGCATGGCCGTTCTTAGTTGGTGGAGCGATTTGTCTGGTTAATTCCGATAACGAACGAGACTCTAGCCTATTAAATAGACGCAATATTTTTT---GTATAGCGAGCTTCTTAGAGGGACAAGCAGCTTCTTAGCTGCACGAGATTGAGCAATAATAGGTCTGTGATGCCCTTAGATGTCCGGGGCTGCACGCGCGCTACAATGAAAGTAGCAATGCGCAT-ATTAACCGTTTCTGGTAAGAATTGGTAAACGCGA---AATATTTTCGTGCTTGGGATAGGGGATTGAAATTATTGCCCTTGAA-CGAGGAATTCCCAGTAAGTTCGAGTCATCAGCTTGAGCTGATTACG-TCCCTGCCCTTTGTACACACCGCCCGTC--GCTACTACCGATTGGAAGATTTAG-TGAATCCTTCGGACTGAAGTCGAAG-GCATGTAAAAGTGCTTTTGATAT-TTGGAAAGATGGATAAACCAAACCTTCTAGAGGAAGT----------------------------------------
>AY284752_Mylonchulus_brachyuris
-------------------------------------------------------------------------------------------------------------------GGTAATTCTGGAGCTAATACATGCACGAAAGCTCGGACCCTC------GCGGAAAGAGCGCATTTATTAGACCAA-AACCAATCGGGCGCTTCGGCG------CTTGGTTTTTGGTGACTCTGAATAACTTAGTTGATCGCACAGTCTTAGTACTGGCGACGTATCTTTCAAATGTCTGCCTTATCAACTTTCGATGGTAGGTTATACGCCTACCATGGTGATAACGGGTAACGGAGAATTAGGGTTCGACTCCGGAGAGGGAGCCTGAGAAACGGCTACCACATCCAAGGAAGGCAGCAGGCGCGCAA-TTACCCAATCTCAGAACGAGGAGGTAGTGACGAAAAATAACAAAACAGTCCACTTTGTGGCCTGTTATCGGAATGGGTACAATTTAAATCTTTTAACGAGGATCTATTAGAGGGCAAGTCTGGCGCCAGCAGCCGCGGTAATTCCAGCTCTAATAGCGTATATTAAAGTTGTTGTGGTTAAAACGCCCGTAGTTGGTTTTTCGGTCTCGAAGCTCGGTAGCTCGTATGGGCT-TAACTGAGT-CTTCCGGCCTAAATTTCTT---GTACT-CTCCCGATGCTCTTTATTGAGTGTCTCGA-GATGCTAGAACGTTTACTTTGAAAAAA-TTAGAGTGCTAAAAGCAGGCTA--TACGCTTGAAT-AAAGTGCATGGAATAATGGAATAGGACTTTAGTTTTATTTTGTTGGTTTTCGAAAT-TAAAGTAATGATTAAGAGGAACAGACGGGGGCATTCGTATTGTTGCGTT-AGAGGTGAAATTCTTGGATCGCAGCAAGACGAACAACTGCGAAA-GCATTTGCCAAGAATGTTTTCATTAATCAAGGACGRTAGTTAGAGGTTCGAAGGC-GATCAGATACCGCCCTAGTTCCAACCGTAAACTATGCCAACTAGCGATCCGTCGGTGTTAAAT--ATTGACTCGACGGGCAGCTTCCGGGAAACCAAAGTTTATAGGTTCCGGGGGAAGTATGGTTGCAAAGCTTAAACTTAAAGGAATTGACGGAAGGGCACCACCAGGAGTGGAGCCTGCGGCTTAATTTGACTCAACACGGGGATACTCACCCGGCCAGGACACAATAAGGATTGACAGATTGATAGCTCTTTCTTGATTTTGTGGGTGGTGGTGCATGGCCGTTCTTAGTTGGTGGAGCGATTTGTCTGGTTAATTCCGATAACGAACGAGACTCTAGCCTATTAAATAGACGATATATCTTATT-AGTATATCGAGCTTCTTAGAGGGACGAGCAGCTTCT-AGCTGCACGAGATTGAGCAATAACAGGTCTGTGATGCCCTTAGATGTCCGGGGCTGCACGCGCGCTACAATGAAAATAGCAGCGCGTTTCGAAAACCTTTTCTGGAAAGTATTGGTAAACGCGA---AATATTTTCGTGATTGGGATAGGGGATTGCAATTATTGCCCTTGAA-CGAGGAATTCCCAGTAAATTCGAGTCATCAGCTCGAGTTGATTACG-TCCCTGCCCTTTGTACACACCGCCCGTC--GCTACTACCGATTGGAACATTGCG-TGAGGTCTTCGGACTGACGTCGAAACGAACGTAAAAATTCGATTCGCGCGTTGGAAAGATGCTCGAATGCAACGTTCTAGAGGAAGT----------------------------------------
