# Supplementary material for: Three new species, one new genus and subfamily of Dorylaimida (de Man, 1876) Pearse, 1942, and revisions on the families Tylencholaimellidae Jairajpuri, 1964 and Mydonomidae Thorne, 1964 (Nematoda: Dorylaimida)
Source: PeerJ. 2019 Aug 26;7:e7541. doi: 10.7717/peerj.7541 (PMC6714964; doi:10.7717/peerj.7541)
Supplement: File S2 [file peerj-07-7541-s002.fas]

>MG921293_Paratylencholaimus_sanshaensis 
------------------------------------------------------------------------------------------------------------------------------------------------------------------------------------------------------------------------------------------------------------------------------------------------------------------------------ACAAGTACCGTGAGGGAAAGTTGAAAAGAACTTTGAAGAGAGAGTTCAAAAGGGCGTGAAACCGCTTAGAAGA-AAACGGACGGAGCCGTCAGAGGCCTTCGGGAATCAATCGTTTG--ATACGCGAAAGT-ATTTAGGTATCAGAACGC--AAGTCTGACC-------TGGGTATCTAGTAGCGTTTATTCGATGCATTTTCTGAGGGTTAGCACTGCAACCGATACGAA-AGGCTGATG-AAGCGATCG-GGTTGAGGTCGATGCCTCTCG---GGGT-GCCGGTACCAGCCCATTCG---TATGTAGTCGTCAGACCGCAGTATGTATCGAGCGCCTAGTAAACGTATATGTATCGGCAGTAAG--CGCA---TCGATTGATGGATAGTCGATTAATCA----GT-TGTTA-CTTGCTCGCAGGTATCGGCGA---------ATTTAGT--TGATT-GAGAAGTCAACGATG-CAGT--TCGAT------GCATTGGCTTTAGCGGTGTCAGTGTCGGCCACCCATCCGACCCGTCTTGAAACACGGACCAAGGAGTCTAACATATGTGCGAGCCAATGAGT---GGTAAACTCAAAGGCGCAATAAAAGTAAATGCTGT--TTCGGACA---GCTAAGGTATGATCCTGGGT--TATTGATC------------CT-AGGCGCAATACCGTCCCATCTTAACCGCATGTCGGTAGGGTGGAGAAAGAGTGCATACGTTGGGACCCGAAAGATGGTGAACTATGCCTGAGCAGAGCGAAGCCAGAGGAAACTCTGGTGGAGGTTCGTAGCGGTTCTGACGTGCAAA-TCGATCGTCAGACTTGGGTATAGGGGCGAAAGACTAATCGAACCATCTAGTAGCTGGTTCCTTCCGA
>MG921294_Paratylencholaimus_sanshaensis 
------------------------------------------------------------------------------------------------------------------------------------------------------------------------------------------------------------------------------------------------------------------------------------------------------------------------------ACAAGTACCGTGAGGGAAAGTTGAAAAGAACTTTGAAGAGAGAGTTCAAAAGGGCGTGAAACCGCTTAGAAGA-AAACGGACGGAGCCGTCAGAGGCCTTCGGGAATCAATCGTTTG--ATACGCGAAAGT-ATTTAGGTATCAGAACGC--AAGTCTGACC-------TGGGTATCTAGTAGCGTTTATTCGATGCATTTTCTGAGGGTTAGCACTGCAACCGATACGAA-AGGCTGATG-AAGCGATCG-GGTTGAGGTCGATGCCTCTCG---GGGT-GCCGGTACCAGCCCATTCG---TATGTAGTCGTCAGACCGCAGTATGTATCGAGCGCCTAGTAAACGTATATGTATCGGCAGTAAG--CGCA---TCGATTGATGGATAGTCGATTAATCA----GT-TGTTA-CTTGCTCGCAGGTATCGGCGA---------ATTTAGT--TGATT-GAGAAGTCAACGATG-CAGT--TCGAT------GCATTGGCTTTAGCGGTGTCAGTGTCGGCCACCCATCCGACCCGTCTTGAAACACGGACCAAGGAGTCTAACATATGTGCGAGCCAATGAGT---GGTAAACTCAAAGGCGCAATAAAAGTAAATGCTGT--TTCGGACA---GCTAAGGTATGATCCTGGGT--TATTGATC------------CT-AGGCGCAATACCGTCCCATCTTAACCGCATGTCGGTAGGGTGGAGAAAGAGTGCATACGTTGGGACCCGAAAGATGGTGAACTATGCCTGAGCAGAGCGAAGCCAGAGGAAACTCTGGTGGAGGTTCGTAGCGGTTCTGACGTGCAAA-TCGATCGTCAGACTTGGGTATAGGGGCGAAAGACTAATCGAACCATCTAGTAGCTGGTTCCTTCCGA
>MG921295_Paratylencholaimus_sanshaensis 
------------------------------------------------------------------------------------------------------------------------------------------------------------------------------------------------------------------------------------------------------------------------------------------------------------------------------ACAAGTACCGTGAGGGAAAGTTGAAAAGAACTTTGAAGAGAGAGTTCAAAAGGGCGTGAAACCGCTTAGAAGA-AAACGGACGGAGCCGTCAGAGGCCTTCGGGAATCAATCGTTTG--ATACGCGAAAGT-ATTTAGGTATCAGAACGC--AAGTCTGACC-------TGGGTATCTAGTAGCGTTTATTCGATGCATTTTCTGAGGGTTAGCACTGCAACCGATACGAA-AGGCTGATG-AAGCGATCG-GGTTGAGGTCGATGCCTCTCG---GGGT-GCCGGTACCAGCCCATTCG---TATGTAGTCGTCAGACCGCAGTATGTATCGAGCGCCTAGTAAACGTATATGTATCGGCAGTAAG--CGCA---TCGATTGATGGATAGTCGATTAATCA----GT-TGTTA-CTTGCTCGCAGGTATCGGCGA---------ATTTAGT--TGATT-GAGAAGTCAACGATG-CAGT--TCGAT------GCATTGGCTTTAGCGGTGTCAGTGTCGGCCACCCATCCGACCCGTCTTGAAACACGGACCAAGGAGTCTAACATATGTGCGAGCCAATGAGT---GGTAAACTCAAAGGCGCAATAAAAGTAAATGCTGT--TTCGGGCA---GCTAAGGTATGATCCTGGGT--TATTGATC------------CT-AGGCGCAATACCGTCCCATCTTAACCGCATGTCGGTAGGGTGGAGAAAGAGTGCATACGTTGGGACCCGAAAGATGGTGAACTATGCCTGAGCAGAGCGAAGCCAGAGGAAACTCTGGTGGAGGTTCGTAGCGGTTCTGACGTGCAAA-TCGATCGTCAGACTTGGGTATAGGGGCGAAAGACTAATCGAACCATCTAGTAGCTGGTTCCTTCCGA
>MG921296_Paratylencholaimus_sanshaensis 
------------------------------------------------------------------------------------------------------------------------------------------------------------------------------------------------------------------------------------------------------------------------------------------------------------------------------ACAAGTACCGTGAGGGAAAGTTGAAAAGAACTTTGAAGAGAGAGTTCAAAAGGGCGTGAAACCGCTTAGAAGA-AAACGGACGGAGCCGTCAGAGGCCTTCGGGAATCAATCGTTTG--ATACGCGAAAGT-ATTTAGGTATCAGAACGC--AAGTCTGACC-------TGGGTATCTAGTAGCGTTTATTCGATGCATTTTCTGAGGGTTAGCACTGCAACCGATACGAA-AGGCTGATG-AAGCGATCG-GGTTGAGGTCGATGCCTCTCG---GGGT-GCCGGTACCAGCCCATTCG---TATGTAGTCGTCAGACCGCAGTATGTATCGAGCGCCTAGTAAACATATATGTATCGGCAGTAAG--CGCA---TCGATTGATGGATAGTTGATTAATCA----GT-TGTTA-CTTGCTCGCAGGTATCGACGA---------ATTTAGT--TGATT-CAGAAGTCAACGATG-CAAT--TCGAT------ACATTGGCTTTAGCGGTGTCAGTGTCGGCCACCCATCCGACCCGTCTTGAAACACGGACCAAGGAGTCTAACATATGTGCGAGCCAATGAGT---GGTAAACTCAAAGGCGCAATAAAAGTAAATGCTGT--TTCGGACA---GCTAAGGTATGATCCTGGGT--ATTTGATC------------CT-AGGCGCAATACCGTCCCATCTTAACCGCATGTCGGTAGGGTGGAGAAAGAGTGCATACGTTGGGACCCGAAAGATGGTGAACTATGCCTGAGCAGAGCGAAGCCAGAGGAAACTCTGGTGGAGGTTCGTAGCGGTTCTGACGTGCAAA-TCGATCGTCAGACTTGGGTATAGGGGCGAAAGACTAATCGAACCATCTAGTAGCTGGTTCCTTCCGA
>MG921297_Paratylencholaimus_sanshaensis 
------------------------------------------------------------------------------------------------------------------------------------------------------------------------------------------------------------------------------------------------------------------------------------------------------------------------------ACAAGTACCGTGAGGGAAAGTTGAAAAGAACTTTGAAGAGAGAGTTCAAAAGGGCGTGAAACCGCTTAGAAGA-AAACGGACGGAGCCGTCAGAGGCCTTCGGGAATCAATCGTTTG--ATACGCGAAAGT-ATTTAGGTATCAGAACGC--AAGTCTGACC-------TGGGTATCTAGTAGCGTTTATTCGATGCATTTTCTGAGGGTTAGCACTGCAACCGATACGAA-AGGCTGATG-AAGCGATCG-GGTTGAGGTCGATGCCTCTCG---GGGT-GCCGGTACCAGCCCATTCG---TATGTAGTCGTCAGACCGCAGTATGTATCGAGCGCCTAGTAAACATATATGTATCGGCAGTAAG--CGCA---TCGATTGATGGATAGTTGATTAATCA----GT-TGTTA-CTTGCTCGCAGGTATCGACGA---------ATTTAGT--TGATT-CAGAAGTCAACGATG-CAAT--TCGAT------ACATTGGCTTTAGCGGTGTCAGTGTCGGCCACCCATCCGACCCGTCTTGAAACACGGACCAAGGAGTCTAACATATGTGCGAGCCAATGAGT---GGTAAACTCAAAGGCGCAATAAAAGTAAATGCTGT--TTCGGACA---GCTAAGGTATGATCCTGGGT--ATTTGATC------------CT-AGGCGCAATACCGTCCCATCTTAACCGCATGTCGGTAGGGTGGAGAAAGAGTGCATACGTTGGGACCCGAAAGATGGTGAACTATGCCTGAGCAGAGCGAAGCCAGAGGAAACTCTGGTGGAGGTTCGTAGCGGTTCTGACGTGCAAA-TCGATCGTCAGACTTGGGTATAGGGGCGAAAGACTAATCGAACCATCTAGTAGCTGGTTCCTTCCGA
>MG921298_Paratylencholaimus_sanshaensis 
------------------------------------------------------------------------------------------------------------------------------------------------------------------------------------------------------------------------------------------------------------------------------------------------------------------------------ACAAGTACCGTGAGGGAAAGTTGAAAAGAACTTTGAAGAGAGAGTTCAAAAGGGCGTGAAACCGCTTAGAAGA-AAACGGACGGAGCCGTCAGAGGCCTTCGGGAATCAATCGTTTG--ATACGCGAAAGT-ATTTAGGTATCAGAACGC--AAGTCTGACC-------TGGGTATCTAGTAGCGTTTATTCGATGCATTTTCTGAGGGTTAGCACTGCAACCGATACGAA-AGGCTGATG-AAGCGATCG-GGTTGAGGTCGATGCCTCTCG---GGGT-GCCGGTACCAGCCCATTCG---TATGTAGTCGTCAGACCGCAGTATGTATCGAGCGCCTAGTAAACATATATGTATCGGCAGTAAG--CGCA---TCGATTGATGGATAGTTGATTAATCA----GT-TGTTA-CTTGCTCGCAGGTATCGACGA---------ATTTAGT--TGATT-CAGAAGTCAACGATG-CAAT--TCGAT------ACATTGGCTTTAGCGGTGTCAGTGTCGGCCACCCATCCGACCCGTCTTGAAACACGGACCAAGGAGTCTAACATATGTGCGAGCCAATGAGT---GGTAAACTCAAAGGCGCAATAAAAGTAAATGCTGT--TTCGGACA---GCTAAGGTATGATCCTGGGT--ATTTGATC------------CT-AGGCGCAATACCGTCCCATCTTAACCGCATGTCGGTAGGGTGGAGAAAGAGTGCATACGTTGGGACCCGAAAGATGGTGAACTATGCCTGAGCAGAGCGAAGCCAGAGGAAACTCTGGTGGAGGTTCGTAGCGGTTCTGACGTGCAAA-TCGATCGTCAGACTTGGGTATAGGGGCGAAAGACTAATCGAACCATCTAGTAGCTGGTTCCTTCCGA
>MG921299_Paratylencholaimus_sanshaensis 
------------------------------------------------------------------------------------------------------------------------------------------------------------------------------------------------------------------------------------------------------------------------------------------------------------------------------ACAAGTACCGTGAGGGAAAGTTGAAAAGAACTTTGAAGAGAGAGTTCAAAAGGGCGTGAAACCGCTTAGAAGA-AAACGGACGGAGCCGTCAGAGGCCTTCGGGAATCAATCGTTTG--ATACGCGAAAGT-ATTTAGGTATCAGAACGC--AAGTCTGACC-------TGGGTATCTAGTAGCGTTTATTCGATGCATTTTCTGAGGGTTAGCACTGCAACCGATACGAA-AGGCTGATG-AAGCGATCG-GGTTGAGGTCGATGCCTCTCG---GGGT-GCCGGTACCAGCCCATTCG---TATGTAGTCGTCAGACCGCAGTATGTATCGAGCGCCTAGTAAACATATATGTATCGGCAGTAAG--CGCA---TCGATTGATGGATAGTTGATTAATCA----GT-TGTTA-CTTGCTCGCAGGTATCGATGA---------ATTTAGT--TGATT-CAGAAGTCAACGATG-CAAT--TCGAT------ACATTGGCTTTAGCGGTGTCAGTGTCGGCCACCCATCCGACCCGTCTTGAAACACGGACCAAGGAGTCTAACATATGTGCGAGCCAATGAGT---GGTAAACTCAAAGGCGCAATAAAAGTAAATGCTGT--TTCGGACA---GCTAAGGTATGATCCTGGGT--ATTTGATC------------CT-AGGCGCAATACCGTCCCATCTTAACCGCATGTCGGTAGGGTGGAGAAAGAGTGCATACGTTGGGACCCGAAAGATGGTGAACTATGCCTGAGCAGAGCGAAGCCAGAGGAAACTCTGGTGGAGGTTCGTAGCGGTTCTGACGTGCAAA-TCGATCGTCAGACTTGGGTATAGGGGCGAAAGACTAATCGAACCATCTAGTAGCTGGTTCCTTCCGA
>MG921300_Paratylencholaimus_sanshaensis 
------------------------------------------------------------------------------------------------------------------------------------------------------------------------------------------------------------------------------------------------------------------------------------------------------------------------------ACAAGTACCGTGAGGGAAAGTTGAAAAGAACTTTGAAGAGAGAGTTCAAAAGGGCGTGAAACCGCTTAGAAGA-AAACGGACGGAGCCGTCAGAGGCCTTCGGGAATCAATCGTTTG--ATACGCGAAAGT-ATTTAGGTATCAGAACGC--AAGTCTGACC-------TGGGTATCTAGTAGCGTTTATTCGATGCATTTTCTGAGGGTTAGCACTGCAACCGATACGAA-AGGCTGATG-AAGCGATCG-GGTTGAGGTCGATGCCTCTCG---GGGT-GCCGGTACCAGCCCATTCG---TATGTAGTCGTCAGACCGCAGTATGTATCGAGCGCCTAGTAAACATATATGTATCGGCAGTAAG--CGCA---TCGATTGATGGATAGTTGATTAATCA----GT-TGTTA-CTTGCTCGCAGGTATCGATGA---------ATTTAGT--TGATT-CAGAAGTCAACGATG-CAAT--TCGAT------ACATTGGCTTTAGCGGTGTCAGTGTCGGCCACCCATCCGACCCGTCTTGAAACACGGACCAAGGAGTCTAACATATGTGCGAGCCAATGAGT---GGTAAACTCAAAGGCGCAATAAAAGTAAATGCTGT--TTCGGACA---GCTAAGGTATGATCCTGGGT--ATTTGATC------------CT-AGGCGCAATACCGTCCCATCTTAACCGCATGTCGGTAGGGTGGAGAAAGAGTGCATACGTTGGGACCCGAAAGATGGTGAACTATGCCTGAGCAGAGCGAAGCCAGAGGAAACTCTGGTGGAGGTTCGTAGCGGTTCTGACGTGCAAA-TCGATCGTCAGACTTGGGTATAGGGGCGAAAGACTAATCGAACCATCTAGTAGCTGGTTCCTTCCGA
>MG921301_Paratylencholaimus_sanshaensis
------------------------------------------------------------------------------------------------------------------------------------------------------------------------------------------------------------------------------------------------------------------------------------------------------------------------------ACAAGTACCGTGAGGGAAAGTTGAAAAGAACTTTGAAGAGAGAGTTCAAAAGGGCGTGAAACCGCTTAGAAGA-AAACGGACGGAGCCGTCAGAGGCCTTCGGGAATCAATCGTTTG--ATACGCGAAAGT-ATTTAGGTATCAGAACGC--AAGTCTGACC-------TGGGTATCTAGTAGCGTTTATTCGATGCATTTTCTGAGGGTTAGCACTGCAACCGATACGAA-AGGCTGATG-AAGCGATCG-GGTTGAGGTCGATGCCTCTCG---GGGT-GCCGGTACCAGCCCATTCG---TATGTAGTCGTCAGACCGCAGTATGTATCGAGCGCCTAGTAAACATATATGTATCGGCAGTAAG--CGCA---TCGATTGATGGATAGTTGATTAATCA----GT-TGTTA-CTTGCTCGCAGGTATCGATGA---------ATTTAGT--TGATT-CAGAAGTCAACGATG-CAAT--TCGAT------ACATTGGCTTTAGCGGTGTCAGTGTCGGCCACCCATCCGACCCGTCTTGAAACACGGACCAAGGAGTCTAACATATGTGCGAGCCAATGAGT---GGTAAACTCAAAGGCGCAATAAAAGTAAATGCTGT--TTCGGACA---GCTAAGGTATGATCCTGGGT--ATTTGATC------------CT-AGGCGCAATACCGTCCCATCTTAACCGCATGTCGGTAGGGTGGAGAAAGAGTGCATACGTTGGGACCCGAAAGATGGTGAACTATGCCTGAGCAGAGCGAAGCCAGAGGAAACTCTGGTGGAGGTTCGTAGCGGTTCTGACGTGCAAA-TCGATCGTCAGACTTGGGTATAGGGGCGAAAGACTAATCGAACCATCTAGTAGCTGGTTCCTTCCGA
>MG921302_Paratylencholaimus_sanshaensis
------------------------------------------------------------------------------------------------------------------------------------------------------------------------------------------------------------------------------------------------------------------------------------------------------------------------------ACAAGTACCGTGAGGGAAAGTTGAAAAGAACTTTGAAGAGAGAGTTCAAAAGGGCGTGAAACCGCTTAGAAGA-AAACGGACGGAGCCGTCAGAGGCCTTCGGGAATCAATCGTTTG--ATACGCGAATGT-ATTCAGGTATCAGAACGC--AAGTCTGGCC-------TGGGTATCTAGTAGCGTTTATTCGATGCATTTTCTGAGGGTTAGCACTGCAACCGATACGAA-AGGCTGATG-AAGCGATCG-GGTTGAGGTCGATGCCTCTCG---GGGT-GCCGGTACCAGCCCTTTCG---TACATAGTCGTCAGACCGTAGTATGTATCGAGCGCCTAGTAAACACATATGTATCGGCAGTAAG--CGCA---TCGATTGATGGATAGTCGATTAATCA----GT-CGTTA-CTTGCTCGCAGGTATTGGCGA---------ATTTAGT--TGATT-GAGAAGTCAACGATG-CAGT--TCGAT------GCATTGGCTTTAGCGGTGTCAGTGTCGGCCACCCATCCGACCCGTCTTGAAACACGGACCAAGGAGTCTAACATATGTGCGAGCCAATGAGT---GGTAAACTCAAAGGCGCAATAAAAGTAAATGCTGT--TTCGGACA---GCTAAGGTATGATCCTGGGT--ATTTGATC------------CT-AGGCGCAATACCGTCCCATCTTAACCGCATGTCGGTAGGGTGGAGAAAGAGTGCATACGTTGGGACCCGAAAGATGGTGAACTATGCCTGAGCAGAGCGAAGCCAGAGGAAACTCTGGTGGAGGTTCGTAGCGGTTCTGACGTGCAAA-TCGATCGTCAGACTTGGGTATAGGGGCGAAAGACTAATCGAACCATCTAGTAGCTGGTTCCTTCCGA
>MG921303_Paratylencholaimus_sanshaensis
------------------------------------------------------------------------------------------------------------------------------------------------------------------------------------------------------------------------------------------------------------------------------------------------------------------------------ACAAGTACCGTGAGGGAAAGTTGAAAAGAACTTTGAAGAGAGAGTTCAAAAGGGCGTGAAACCGCTTAGAAGA-AAACGGACGGAGCCGTCAGAGGCCTTCGGGAATCAATCGTTTG--ATACGCGAATGT-ATTCAGGTATCAGAACGC--AAGTCTGGCC-------TGGGTATCTAGTAGCGTTTATTCGATGCATTTTCTGAGGGTTAGCACTGCAACCGATACGAA-AGGCTGATG-AAGCGATCG-GGTTGAGGTCGATGCCTCTCG---GGGT-GCCGGTACCAGCCCTTTCG---TACATAGTCGTCAGACCGTAGTATGTATCGAGCGCCTAGTAAACACATATGTATCGGCAGTAAG--CGCA---TCGATTGATGGATAGTCGATTAATCA----GT-CGTTA-CTTGCTCGCAGGTATTGGCGA---------ATTTAGT--TGATT-GAGAAGTCAACGATG-CAGT--TCGAT------GCATTGGCTTTAGCGGTGTCAGTGTCGGCCACCCATCCGACCCGTCTTGAAACACGGACCAAGGAGTCTAACATATGTGCGAGCCAATGAGT---GGTAAACTCAAAGGCGCAATAAAAGTAAATGCTGT--TTCGGACA---GCTAAGGTATGATCCTGGGT--ATTTGATC------------CT-AGGCGCAATACCGTCCCATCTTAACCGCATGTCGGTAGGGTGGAGAAAGAGTGCATACGTTGGGACCCGAAAGATGGTGAACTATGCCTGAGCAGAGCGAAGCCAGAGGAAACTCTGGTGGAGGTTCGTAGCGGTTCTGACGTGCAAA-TCGATCGTCAGACTTGGGTATAGGGGCGAAAGACTAATCGAACCATCTAGTAGCTGGTTCCTTCCGA
>MG921304_Paratylencholaimus_sanshaensis
------------------------------------------------------------------------------------------------------------------------------------------------------------------------------------------------------------------------------------------------------------------------------------------------------------------------------ACAAGTACCGTGAGGGAAAGTTGAAAAGAACTTTGAAGAGAGAGTTCAAAAGGGCGTGAAACCGCTTAGAAGA-AAACGGACGGAGCCGTCAGAGGCCTTCGGGAATCAATCGTTTG--ATACGCGAATGT-ATTCAGGTATCAGAACGC--AAGTCTGGCC-------TGGGTATCTAGTAGCGTTTATTCGATGCATTTTCTGAGGGTTAGCACTGCAACCGATACGAA-AGGCTGATG-AAGCGATCG-GGTTGAGGTCGATGCCTCTCG---GGGT-GCCGGTACCAGCCCTTTCG---TACATAGTCGTCAGACCGTAGTATGTATCGAGCGCCTAGTAAACACATATGTATCGGCAGTAAG--CGCA---TCGATTGATGGATAGTCGATTAATCA----GT-CGTTA-CTTGCTCGCAGGTATTGGCGA---------ATTTAGT--TGATT-GAGAAGTCAACGATG-CAGT--TCGAT------GCATTGGCTTTAGCGGTGTCAGTGTCGGCCACCCATCCGACCCGTCTTGAAACACGGACCAAGGAGTCTAACATATGTGCGAGCCAATGAGT---GGTAAACTCAAAGGCGCAATAAAAGTAAATGCTGT--TTCGGACA---GCTAAGGTATGATCCTGGGT--ATTTGATC------------CT-AGGCGCAATACCGTCCCATCTTAACCGCATGTCGGTAGGGTGGAGAAAGAGTGCATACGTTGGGACCCGAAAGATGGTGAACTATGCCTGAGCAGAGCGAAGCCAGAGGAAACTCTGGTGGAGGTTCGTAGCGGTTCTGACGTGCAAA-TCGATCGTCAGACTTGGGTATAGGGGCGAAAGACTAATCGAACCATCTAGTAGCTGGTTCCTTCCGA
>MG921305_Tylencholaimus_zhongshanensis
------------------------------------------------------------------------------------------------------------------------------------------------------------------------------------------------------------------------------------------------------------------------------------------------------------------------------ACAAGTACCGTGAGGGAAAGTTGAAAAGAACTTTGAAGAGAGAGTTCAAAAGGGCGTGAAACCGCTTAGAAGA-AAACGGACGGAGCCGTCTCGAGCCGTCGAGAATCAGTCGTTCGC-GCGCGCGCGCGCCGCGTCG-TGCCAGAGCGC--AAGTCTGGCCGGT---GTGGC-GTAGCGTCG---GCGAGCGACGCACTTCTCGGCGGTAAGCGCCGCGACCGATACGCGCGGACCGGCG-AGGTGCGCG-GGTCGAGGTCGAGAACCCTCG---GGTT-CTCGTTTCCCACCCGCGCG------CGCTCTATTCGCCGGATCCAAGTATCGAGTACAACGTACAAG--GGCGCGCCGGCGTTA-AA-CGCTCGTCCGAACTGTCGGCGATTGTTCGATCGC---GT-CGGCG-TCTGCACGCAGGCGCCGGCCG---------ATCCAGTGGCGATC-GCGCGGCGGTCGGCGAGAAT--AAGGC------GCGTCGGCGTCCGCGGCGTCCGCGTCGGCCACCCGTCCGACCCGTCTTGAAACACGGACCAAGGAGTCTAACGTACGTGCGAGCCAATGGGT---GCGAAACCCAGAGGCGCAATAAAAGTGAAGGGCGTACTCGTGACG---TCCGAGATACGACGGCGGGTCCGCTTGCGCG----------ACTCGTCCGCAGTATCGTCCCGTCTCGACGGCTCGTCCGTAGGGCGGAGACTGAGTACGTACGTTGGGACCCGAAAGATGGTGAACTATGCCTGAGCAGAGCGAAGCCAGAGGAAACTCTGGTGGAGGTTCGTAGCGGTTCTGACGTGCAAA-TCGATCGTCAGACTTGGGTATAGGGGCGAAAGACTAATCGAACCATCTAGTAGCTGGTTCCTTCCGA
>MG921306_Tylencholaimus_zhongshanensis
------------------------------------------------------------------------------------------------------------------------------------------------------------------------------------------------------------------------------------------------------------------------------------------------------------------------------ACAAGTACCGTGAGGGAAAGTTGAAAAGAACTTTGAAGAGAGAGTTCAAAAGGGCGTGAAACCGCTTAGAAGA-AAACGGACGGAGCCGTCTCGAGCCGTCGAGAATCAGTCGTTCGC-GCGCGCGCGCGCCGCGTCG-TGCCAGAGCGC--AAGTCTGGCCGGT---GTGGC-GTAGCGTCG---GCGAGCGACGCACTTCTCGGCGGTAAGCGCCGCGACCGATACGCGCGGACCGGCG-AGGTGCGCG-GGTCGAGGTCGAGAACCCTCG---GGTT-CTCGTTTCCCACCCGCGCG------CGCTCTATTCGCCGGATCCAAGTATCGAGTACAACGTACAAG--GGCGCGCCGGCGTTA-AA-CGCTCGTCCGAACTGTCGGCGATTGTTCGATCGC---GT-CGGCG-TCTGCACGCAGGCGCCGGCCG---------ATCCAGTGGCGATC-GCGCGGCGGTCGGCGAGAAT--AAGGC------GCGTCGGCGTCCGCGGCGTCCGCGTCGGCCACCCGTCCGACCCGTCTTGAAACACGGACCAAGGAGTCTAACGTACGTGCGAGCCAATGGGT---GCGAAACCCAGAGGCGCAACAAAAGTGAAGGGCGTACTCGTGACG---TCCGAGATACGACGGCGGGTCCGCTTGCGCG----------ACTCGTCCGCAGTATCGTCCCGTCTCGACGGCTCGTCCGTAGGGCGGAGACTGAGTACGTACGTTGGGACCCGAAAGATGGTGAACTATGCCTGAGCAGAGCGAAGCCAGAGGAAACTCTGGTGGAGGTTCGTAGCGGTTCTGACGTGCAAA-TCGATCGTCAGACTTGGGTATAGGGGCGAAAGACTAATCGAACCATCTAGTAGCTGGTTCCTTCCGA
>MG921307_Tylencholaimus_zhongshanensis
------------------------------------------------------------------------------------------------------------------------------------------------------------------------------------------------------------------------------------------------------------------------------------------------------------------------------ACAAGTACCGTGAGGGAAAGTTGAAAAGAACTTTGAAGAGAGAGTTCAAAAGGGCGTGAAACCGCTTAGAAGA-AAACGGACGGAGCCGTCTCGAGCCGTCGAGAATCAGTCGTTCGC-GCGCGCGCGCGCCGCGTCG-TGCCAGAGCGC--AAGTCTGGCCGGT---GTGGC-GTAGCGTCG---GCGAGCGACGCACTTCTCGGCGGTAAGCGCCGCGACCGATACGCGCGGACCGGCG-AGGTGCGCG-GGTCGAGGTCGAGAACCCTCG---GGTT-CTCGTTTCCCACCCGCGCG------CGCTCTATTCGCCGGATCCAAGTATCGAGTACAACGTACAAG--GGCGCGCCGGCGTTA-AA-CGCTCGTCCGAACTGTCGGCGATTGTTCGATCGC---GT-CGGCG-TCTGCACGCAGGCGCCGGCCG---------ATCCAGTGGCGATC-GCGCGGCGGTCGGCGAGAAT--AAGGC------GCGTCGGCGTCCGCGGCGTCCGCGTCGGCCACCCGTCCGACCCGTCTTGAAACACGGACCAAGGAGTCTAACGTACGTGCGAGCCAATGGGT---GCGAAACCCAGAGGCGCAATAAAAGTGAAGGGCGTACTCGTGACG---TCCGAGATACGACGGCGGGTCCGCTTGCGCG----------ACTCGTCCGCAGTATCGTCCCGTCTCGACGGCTCGTCCGTAGGGCGGAGACTGAGTACGTACGTTGGGACCCGAAAGATGGTGAACTATGCCTGAGCAGAGCGAAGCCAGAGGAAACTCTGGTGGAGGTTCGTAGCGGTTCTGACGTGCAAA-TCGATCGTCAGACTTGGGTATAGGGGCGAAAGACTAATCGAACCATCTAGTAGCTGGTTCCTTCCGA
>MG921308_Paratylencholaimus_sanshaensis
------------------------------------------------------------------------------------------------------------------------------------------------------------------------------------------------------------------------------------------------------------------------------------------------------------------------------ACAAGTACCGTGAGGGAAAGTTGAAAAGAACTTTGAAGAGAGAGTTCAAAAGGGCGTGAAACCGCTTAGAAGA-AAACGGACGGAGCCGTCAGAGGCCTTCGGGAATCAATCGTTTG--ATACGCGAATGT-ATTCAGGTATCAGAACGC--AAGTCTGGCC-------TGGGTATCTAGTAGCGTTTATTCGATGCATTTTCTGAGGGTTAGCACTGCAACCGATACGAA-AGGCTGATG-AAGCGATCG-GGTTGAGGTCGATGCCTCTCG---GGGT-GCCGGTACCAGCCCTTTCG---TACATAGTCGTCAGACCGTAGTATGTATCGAGCGCCTAGTAAACACATATGTATCGGCAGTAAG--CGCA---TCGATTGATGGATAGTCGATTAATCA----GT-CGTTA-CTTGCTCGCAGGTATTGGCGA---------ATTTAGT--TGATT-GAGAAGTCAACGATG-CAGT--TCGAT------GCATTGGCTTTAGCGGTGTCAGTGTCGGCCACCCATCCGACCCGTCTTGAAACACGGACCAAGGAGTCTAACATATGTGCGAGCCAATGAGT---GGTAAACTCAAAGGCGCAATAAAAGTAAATGCTGT--TTCGGACA---GCTAAGGTATGATCCTGGGT--ATTTGATC------------CT-AGGCGCAATACCGTCCCATCTTAACCGCATGTCGGTAGGGTGGAGAAAGAGTGCATACGTTGGGACCCGAAAGATGGTGAACTATGCCTGAGCAGAGCGAAGCCAGAGGAAACTCTGGTGGAGGTTCGTAGCGGTTCTGACGTGCAAA-TCGATCGTCAGACTTGGGTATAGGGGCGAAAGACTAATCGAACCATCTAGTAGCTGGTTCCTTCCGA
>MG921309_Paratylencholaimus_sanshaensis
------------------------------------------------------------------------------------------------------------------------------------------------------------------------------------------------------------------------------------------------------------------------------------------------------------------------------ACAAGTACCGTGAGGGAAAGTTGAAAAGAACTTTGAAGAGAGAGTTCAAAAGGGCGTGAAACCGCTTAGAAGA-AAACGGACGGAGCCGTCAGAGGCCTTCGGGAATCAATCGTTTG--ATACGCGAATGT-ATTCAGGTATCAGAACGC--AAGTCTGGCC-------TGGGTATCTAGTAGCGTTTATTCGATGCATTTTCTGAGGGTTAGCACTGCAACCGATACGAA-AGGCTGATG-AAGCGATCG-GGTTGAGGTCGATGCCTCTCG---GGGT-GCCGGTACCAGCCCTTTCG---TACATAGTCGTCAGACCGTAGTATGTATCGAGCGCCTAGTAAACACATATGTATCGGCAGTAAG--CGCA---TCGATTGATGGATAGTCGATTAATCA----GT-CGTTA-CTTGCTCGCAGGTATTGGCGA---------ATTTAGT--TGATT-GAGAAGTCAACGATG-CAGT--TCGAT------GCATTGGCTTTAGCGGTGTCAGTGTCGGCCACCCATCCGACCCGTCTTGAAACACGGACCAAGGAGTCTAACATATGTGCGAGCCAATGAGT---GGTAAACTCAAAGGCGCAATAAAAGTAAATGCTGT--TTCGGACA---GCTAAGGTATGATCCTGGGT--ATTTGATC------------CT-AGGCGCAATACCGTCCCATCTTAACCGCATGTCGGTAGGGTGGAGAAAGAGTGCATACGTTGGGACCCGAAAGATGGTGAACTATGCCTGAGCAGAGCGAAGCCAGAGGAAACTCTGGTGGAGGTTCGTAGCGGTTCTGACGTGCAAA-TCGATCGTCAGACTTGGGTATAGGGGCGAAAGACTAATCGAACCATCTAGTAGCTGGTTCCTTCCGA
>KU992905_Tylencholaimus_helanensis
------------------------------------------------------------------------------------------------------------------------------------------------------------------------------------------------------------------------------------------------------------------------------------------------------------------------------ACAAGTACCGTGAGGGAAAGTTGAAAAGAACTTTGAAGAGAGAGTTCAAAAGGGCGTGAAACCGCTTAGAAGA-AAACGGACGGAGCCGTCTCGAGCCGTCGAGAATCAGCCGCGCGC-TT-CGCGAGCGCCGCGTCGACGCTAGAGCGC--AAGTCTAGCCGGC---GCGGCCATCGAGTAGCGAACGCGCGGCGCATTTCTCGGCGGTAAGCGTCGCGACCGATACACGTAGGCCGGCG-AGGCGCGTG-GATTGAGGTCGAGGGCCTTCG---GGTCGCTCGTATCCAGTCCGCGCGATTCGCCGGACCGTCAACATGATC--AGTATCGAGTACT-CGTACTCGT-GACACGCCAGCGTTACAA-CGCTCGTTCGAACGATCCGCGGCAGTTCGATCGC---GTTCGGTA-GCTGCTCGCAGGTGCCGGCCG---------ATCCAGCGGCGGTC-GTCGGGTCGTCGACGAGCCT--AAGGC------GTGTCGGAGTCAGCGGCGTCCGCGTCGGTCGCCCGTCCGACCCGTCTTGAAACACGGACCAAGGAGTCTAACATACGCGCGAGCTAATGGGC---GGAAAACCCAGAGGCGCAATAAAAGTAAAGGGCGTACTCGCGACG---TCCGAGATACGATCGCGGGCCCGGTTCGCCG----------GCCCGCGCGCAGTATCGTCCCGTCTCGACCGCTCGTCGGTAGGGCGGAGAAAGAGCGCGTACGTTGGGACCCGAAAGATGGTGAACTATGCCTGAGCAGAGCGAAGCCAGAGGAAACTCTGGTGGAGGTTCGTAGCGGTTCTGACGTGCAAA-TCGATCGTCAGACTTGGGTATAGGGGCGAAAGACTAATCGAACCATCTAGTAGCTGGTTCCTTCCGA
>KU992906_Tylencholaimus_helanensis
------------------------------------------------------------------------------------------------------------------------------------------------------------------------------------------------------------------------------------------------------------------------------------------------------------------------------ACAAGTACCGTGAGGGAAAGTTGAAAAGAACTTTGAAGAGAGAGTTCAAAAGGGCGTGAAACCGCTTAGAAGA-AAACGGACGGAGCCGTCTCGAGCCGTCGAGAATCAGCCGCGCGC-TT-CGCGAGCGCCGCGTCGACGCTAGAGCGT--AAGTCTAGCCGGC---GCGGCCATCGAGTAGCGAACGCGCGGCGCATTTCTCGGCGGTAAGCGTCGCGACCGATACACGTAGGCCGGCG-AGGCGCGTG-GATTGAGGTCGAGGGCCTTCG---GGTCGCTCGTATCCAGTCCGCGCGATTCGCCGGACCGTCAACATGATC--AGTATCGAGTACT-CGTACTCGT-GACACGCCAGCGTTACAA-CGCTCGTTCGAACGATCCGCGGCAGTTCGATCGC---GTTCGGTA-GCTGCTCGCAGGTGCCGGCCG---------ATCCAGCGGCGGTC-GTCGGGTCGTCGACGAGCCT--AAGGC------GTGTCGGAGTCAGCGGCGTCCGCGTCGGTCGCCCGTCCGACCCGTCTTGAAACACGGACCAAGGAGTCTAACATACGCGCGAGCTAATGGGC---GGAAAACCCAGAGGCGCAATAAAAGTAAAGGGCGTACTCGCGACG---TCCGAGATACGATCGCGGGCCCGGTTCGCCG----------GCCCGCGCGCAGTATCGTCCCGTCTCGACCGCTCGTCGGTAGGGCGGAGAAAGAGCGCGTACGTTGGGACCCGAAAGATGGTGAACTATGCCTGAGCAGAGCGAAGCCAGAGGAAACTCTGGTGGAGGTTCGTAGTGGTTCTGACGTGCAAA-TCGATCGTCAGACTTGGGTATAGGGGCGAAAGACTAATCGAACCATCTAGTAGCTGGTTCCTTCCGA
>KU662324_Dorylaimoides_shapotouensis
------------------------------------------------------------------------------------------------------------------------------------------------------------------------------------------------------------------------------------------------------------------------------------------------------------------------------ACAAGTACCGTGAGGGAAAGTTGAAAAGAACTTTGAAGAGAGAGTTCAAAAGGGCGTGAAACCGCTTAGAAGA-AAACGGACGGAGCCGTCAGGGACCTTCGGGAATCAGTCGTATG--ATACACGAATAT-GTCGTGATTCTGGAACGC--AAGTCCGTTCGCG---ATAGTAAG-AAGTAGTGTTCTTTCGGCGCATTTCTCGAAGGTAAGCACTGCGACCGATACGAA-AGGCCAGCG-AAGTGATCA-GTTTGAGGGCGAGACCTTTCG---GGGATCTCGTAACCAGTCTGGTCG---TCATTTGTCGTTGGACCGCAGTATGTATCGAGCGCCAAAGCAATA--CATACGCCGGCGTAAACA-CTCGC--TCGAATAATGGACAGTTGGTCAATG-----GGTTAGTA-ACTGCTCGCAGGTGCTGGCCC---------ATTCGAT--TGGCT-CTGAAGTTGCCGGCGACATT--CCGGT------GTATAGGTGTCCGCAGTGTCAGTGTCGGTCACCCGTCCGACCCGTCTTGAAACACGGACCAAGGAGTCTAACATATGCGCGAGCCAATGGGT---GGAAAACCTAAAGGCGCAATAAAAGTAAAGGCTGT--TTCGGACG---GCTAAGGTACGATCCTGGATCCTTGTGATT------------CT-AGGCGCAGTACCGTCCCGTCCCAACCGCATATCGGTAGGGCGGAGATAGAGTGCATACGTTGGGACCCGAAAGATGGTGAACTATGCCTGAGCAGAACGAAGCCAGAGGAAACTCTGGTGGAGGTTCGTAGCGGTTCTGACGTGCAAA-TCGATCGTCAGACTTGGGTATAGGGGCGAAAGACTAATCGAACCATCTAGTAGCTGGTTCCTTCCGA
>KP835680_Tylencholaimellus_persicus
-----------------------------------------------------------------------------------------------------------------------------------------------------------------------------------------------------------------------------------------------------------------------------------------------------------------------------------------------------------------------------------------------------------CGGACGGAGCTGTCAGAAGCTTTTGGGAATCAGTCGAATG--ATGCGCGAAAAT-GCTTTGCC-TCGGAACGT--AAGTCCGAAC-------TTGGCGT-TAGTAGCATTCGCTCGATGCATTTCCTGAAGGTTAGCATTGCAACCGATACGAA-AGGCCAGCG-AGGCGATTG-GATTGAGGTCGAAACCCGTGA---GGGT-ATCGCTACCAGTCCTTTCG---TA-GTAATCGTTGGACCGCAGTATGTATCGAAAGCCTAGTAAAT---TGTACGTCGGTAGTAAGG-CTCG---CCGAGTAGCGGATAGTGAATTAATTA----GT-TGGTA-CTTGCTCGCAGGTGCTGATGA---------AGTTGGT--TCGCT-CAGAAGTTACCGGTGACATT--TAGAC------GTATTGGCGTTAGCAGTGTCAGTGTCAGTCACCCGTCCGACCCGTCTTGAAACACGGACCAAGGAGTCTAACATATGCGCGAGCCAATGAGT---GGAAAACTCAAAGGCGCAATGAAAGTAAACGCTGT--CTACGACG---GCTGAGGTACGATCCCGGGG--ATGATACC------------CTCGGGCGCAGTACTGTCCCATCTCGACTGCATGTCAGTGGGGTGGAGATAGAGTGCATACGTTGGGACCCGAAAGATGGTGAACTATGCCTGAGCAGAGCGAAGCCAGAGGAAACTCTGGTGGAGGTTCGTAGCGGTTCTGACGTGCAAA-TCGATCGTCAGACTTGGGTATAGGGGCGAAAGACTAATCGAACCATCTA------------------
>AY593060_Tylencholaimus_sp
GCATATAATTAGGCGGAGGAAAAGAAATTAACGAAGATTTCCTTAGTAACGG-CGAGTGAAAAGGAAA--TAGTTCAGCGCTGAATCCCTTAGCCTTT----GGTTAA-GGGAACTGTGGCGTGAAGAAGAGCCTATCTGTCGGGT---TATTGCTTCGGAAGCTCCCTCGAATGGGATCCCAAAGCGGGTGCGAGGCCCGTGCCGAGGTCGGACCCGTCAGCCGGAGCCTCCGTAGAGTCGGGTTGCTTGAGAGTGCAGCCCTAAGTCGAAGGTAAACCCCTTCTAAGACTAAATACGACCACGAGACCGATAGCGAACAAGTACCGCGAGGGAAAGTTGAAAAGAACTTTGAAGAGAGAGTTCAAAAGGGCGTGAAACCGCTTAGAAGA-AAACGGACAGAGCCGTCTGGTACCCTCGGGAATCAGTCGCGCGATACGCGGATCGACGGC---GGTCCCGGAGCGC--AAGCCCGGCCG-----TCGAGTAAATAGTAGCGTTCGTACGGCGCATTTCCCGAGGGCTCGCGCCGCGACCGGTA-ATC-CGACCGACG-AGGCGAAGG-GATTGAGGGCGAGT----TTCGCAAGATTCTCGTAACCAGTCCCCTCG---T-TCAT-TCGTCGGATCG----ACTTACCGTTAGCCTAGTAAATCAGTACTCGTCGGCTGTAAAG-CTCG---CCTAGTAACGTACAGTCGGCCGATTC-----GTTGGTA-ACAGCTCGCTGGTGCCGGCGG---------ATTTGGT--CTATT-CGGAAGTTACGGGCGACGTA---CGAC------GAGTCGGCGTCTGCGGCGTCAGTGTCGGTCGCCTGTCCGACCCGTCTTGAAACACGGACCAAGGAGTCTAACATATGCGCGAGTTATTGGGT---GTAAAACCCAAAAGCGCAATAAAAGTAAAAGCCGTCT-T-AGGCG---GCCGAGGTACGATCCTAGGATTCG----------------TTCTTAGGCGCAGTACCGTCCCGTCCCGACCGCTCGTCGGTAGGGCGGAGACAGAGCGCATACGTTGGGACCCGAAAGATGGTGAACTATGCCTGAGCAGAGCGAAGCCAGAGGAAACTCTGGTGGAGGTTCGTAGCGGTTCTGACGTGCAAA-TCGATCGTCAGACTTGGGTAT----------------------------------------------
>AY593059_Tylencholaimus_mirabilis
GCATATAATTAGGCGGAGGAAAAGAAATTAACGAAGATTTCCTTAGTAACNGGCGAGTGAAAAGGAAT--TAGTTCAGCGCTGAATCCCTTAGCCCGT----GGTTAA-GGGACCTGTGGCGTGAAGGAGAGCCTATCTGTCGGGT---TATTGCTTCGGAAGCTCCCTCGAATGGGATCCCAAAGCAGGTGCGAGGCCTGTGCCGAGGTTGGACCCGTCAGCCGGAGCCTCCGTAGAGTCGGGTTGCTTGAGAGTGCAGCCCTAAGCGGAAGGTAAACCCCTTCTAAGACTAAATACGACCACGAGACCGATAGCGAACAAGTACCGCGAGGGAAAGTTGAAAAGAACTTTGAAGAGAGAGTTCAAAAGGGCGTGAAACCGCTTAGAAGA-AAACGGACAGAGCCGTCTGGTACCCTCGGGAATCAGTCGAACGATACGCGAATCGACGAC---GGTACCATAGCGC--AAGTATGGCCG-----CCGAG-AAACAGTAGCGTTCGTTCGGCGCATTTCCTGAGGGCTCGCACTGCGACCGGTA-ATC-CGGCCGACG-AGGCTTGAG-GATTGAGGGCGAGG----TACGCAAGTATCTCGTAACCAGTCCTTTCG---T-TC----CGACGGACCG----ACTTACCGATAGCCTGGAAA--TAGTACGCGTCGGCTGTAAAG-CTCG---TCTAGTAACGTACAGTCGGCAGATTC-----GTTGGTA-ACCGCTCGCGGGTGCCGGTGG---------ATTCGGT--TGATT-CGGAAGTTACGGGCGACGTT---CGGC------GCGTCGGCGTCAGCAGTGTCAGTGTCGGTCGCCTGTCCGACCCGTCTTGAAACACGGACCAAGGAGTCTAACATATGCGCGAGCTATTGGGT---GTAAAACCCAAAAGCGCAATAAAAGTAAAAGCCGTCT-TTAGTCG---GCCGAGGTACGATCCTAGGAGTAAAA--------------TCCCTAGGCGCAGTACCGTCCCGTCCCGACCGCACGTCGGTAGGGCGGAGACAGAGCGCATACGTCGGGACCCGAAAGATGGTGAACTATGCCTGAGCAGAGCGAAGCCAGAGGAAACTCTGGTGGAGGTTCGTAGCGGTTCTGACGTGCAAA-TCGATCGTCAGACTTGGGTAT----------------------------------------------
>AY593055_Tylencholaimellus_sp
GCATATAACTAGGCGGAGGAAAAGAAATTAACGAAGATTTCCTTAGTAACGG-CGAGTGAACGGGAAT-CTAGTCCAGCGCTGAATCCCTCGGTCACCAGACGGCCGA-GGGACCTGTAGCGTGAAGGAGAGCCTATCTGTTCGGTGTGTATGACTTCGGAAGCTCCCTCGAACGGGACCCCAAAGCAGGTGCGAGGCCTGTGCCGAGGTAACGCCCGTCAGTATGAGCCTCCGTAGAGTCGGGTTGCTTGGGAGTGCAGCCCAAAGCGGAAGGTAAACCCCTTCTAAGACTAAATACTACCACGAGACCGATAGCGAACAAGTACCGTGAGGGAAAGTTGAAAAGAACTTTGAAGAGAGAGTTCAAAAGGGCGTGAAACCGCTTAGAAGA-AAACGGACGGAGCCGTCGTAGGCCTTCGAGAATCAGTCGGGCGATTCGTG-AWCGATGCCTCGGTCACTAGAGCCGTAAAGCCTAGCCGGGGTATCAGAAAATGAGTAGCGATCGTCGGGCGCATTTCTCGAGGGTTAGCGCTGTAACCGATACGAA-AGGCCAGCG-AAGCGATTG-GATTGAGGTCGAGAACGATTCGCGTCGTTCTCGTTTCCAGTCTTTTCG---T-ACGAATCGTTGGACCGCAGTATGTATCGAAAGCCTAGCAAATTTATATACGTCGGCCGCAAAGGCTCG---TCTAGTAGCGGATAGTCGGTCGATTA-----GCTGGTA-CTTGCTCGCAGGTGCTAGCGAC--------GTCCGGT--CGGCT-TAGAAGTTACTGGCGACGCATCTCGAC------GTATGGGCGTTCGCAGCGTCAGTGTCGGCCACCCGTCCGACCCGTCTTGAAACACGGACCAAGGAGTCTAACATATGCGCGAGTCAATGAGT---GGAAAACTCAGAGGCGCAATGAAAGTGAACGCTATCCGTCAAACGATAGCTGAGGTACGATCCTCGGTCTT--------------------CGAGGCGCAGTACCGTCCCATCTCGACTGCTCGTCAGTGGGGTGGAGATAGAGTGCATACGTTGGGACCCGAAAGATGGCGAACTATGCCTGAGCAGAGCGAAGCCAGAGGAAACTCTGGTGGAGGTTCGTAGCGGTTCTGACGTGCAAA-TCGATCGTCAGACTTGGGTAT----------------------------------------------
>AY593028_Tylencholaimus_sp
GCATATAACTAGGCGGAGGAAAAGAAATTAACGAAGATTTCCTTAGTAACGG-CGAGTGAAAAGGAAT-CTAGTTCAGCGCCGAATCCCTTAGCCCAT----GGTTAA-GGGACCTGTGGCGTGAAGGAGAGCCTATCTGACGGGT-TCTAT-GCCTCGGAAGATTCCTCGAATGGAGCTCCAAAGCAGGTGCGAGGCCTGTAACGAGGCGACGCTCGTCAGTTTGAGCCTCCGCAGAGTCGGGTTACTTGAGAGTGTAGCCCTAAGTGGAAGGTAAACCCCTTCTAAAGCTAAATATGACCACGAGACCGATAGCGAACAAGTACCGCGAGGGAAAGTTGAAAAGGACTTTGAAGAGAGAGTTCAACAGGGCGTGAAACCGCTTAGAAGA-AAACGGACGGAGCCGTCAGGAGCCGTCGAGAATCAGTCGTACGCAGTCGCGAACGTCGCGTC-GGTTCTGGAACGC--AAGTCCAGCCGAAGCGGCATACA----GTAGCGATCGCACGACGCATTTCTCGATGGTAAGCACTGCGACCGATACGAA-AGGCCAGCG-AAGTGGATT-GATTGAGGTCGAGACCCGTAAGGGA----CTCGTTACCAGTCTTTTCG---CCTCGAGTCGCTGGACCGCAGTATGTATCGAGCGCCTCTAGA----TCGCGTGTCGGC-GAAAACGCTCGC--TCGAGTGATGGATAGTCGATCGGTTCA----GCTTGTA-TCTGCTCGCAGATGCCGGCGAA-------CGTTCGGT--CGGCTCTTGAAGTCATCGGCGACAT--TCCGA------TACGCGGGCGTCCGCAGTGTCAGTGTCGGTCACCCGTCCGACCCGTCTTGAAACACGGACCAAGGAGTCTAACATATGCGCGAGCTAATGGGT---GGAAAACCCAAAGGCGCAATAAAAGTAAACGTCGTCT-AC-GACG---ACCGAGATACGATCCTAGACGCCCTAGC----------GGGCCCTGGGCGCAGTATCGTCCCGTCTCTACCGCACGTCGGTAGGGCGGAGACAGAGTGCATACGTTGGGACCCGAAAGATGGTGAACTATGCCTGAGCAGAGCGAAGCCAGAGGAAACTCTGGTGGAGGTTCGTAGCGGTTCTGACGTGCAAA-TCGATCGTCAGACTTGGGTAT----------------------------------------------
>AY593027_Tylencholaimus_mirabilis
GCATATAACTAGGCGGAGGAAAAGAAATTAACGAAGATTTCCCCAGTAACGG-CGAGTGAAAAGGAAA-T-AGTTCAGCGCCGAATCCCTTAGCCCAT----GGCTAACGGGACCTGTGGCGTGAAGGAGAGCCTATCTGACAGGT-TCTAT-ACCTCGGAAGCTCCCTCGAATGGGACCCCAAAGCAGGTGCGAGGCCTGTAACGAGGTGACGCTCGTCAGTTTGAGCCTCCGTAGAGTCGGGTTACTTGAGAGTGTAGCCCTAAGCGGAAGGTAAACCCCTTCTAAGGCTAAATATGACCACGAGACCGATAGCGAACAAGTACCGCGAGGGAAAGTTGAAAAGAACTTTGAAGAGAGAGTTAAAAAGGGCGTGAAACCGCTTAGAAGA-AAACGGACGGAGCCGTCAGGAGCTCTCGAGAATCAGTCGTACGCAGTCGCGAAAGGTGCGC---GAGTCGGAACGC--AAGTCCGGCCAGTGTACCGTGTTAA--GTAGCGATCGCACGGCGCATTTCTCGAGAGTAAGCACTGCGACCGATACGAA-AGGCTGGTG-AAGCGGTCG-GATTGAGGTCGAGACCCGTGAGGGACT--CTCGTTACCAGTCTGATCG---TCTCGAATCGCCGGACCGCAGTATGTATCGAGCGCC-CGCGA----G-GTACGTCGGC-GTAAACGCTCGC--TCGAGTGACGGATAGTCGATCGGTTCATACGGCTCGTA-TCTGCTTGCAGATCCGGGCGAA--------CCTCGGT--TGGCT-TTGAAATCATCGGCGACGCA-TCCGAC-----TGTATCGGCGTCCGCGGTGTCAGTGTCGGTCACCCGTCCGACCCGTCTTGAAACACGGACCAAGGAGTCTAACATATGCGCGAGCTAATGGGT---AGAAAACCCAAAGGCGCAATAAAAGTAAACGCCATCC-TC-GATG---GCCAAGATACGATCCTGG-CTTCACG----------------GCTAGGCGCAGTATCGTCCCGTCCCAACCGCATGTCGGTAGGGCGGAGATAGAGTGCATACGTTGGGACCCGAAAGATGGTGAACTATGCCTGAGCAGAGCGAAGCCAGAGGAAACTCTGGTGGAGGTTCGTAGCGGTTCTGACGTGCAAA-TCGATCGTCAGACTTGGGTAT----------------------------------------------
>AY593004_Dorylaimoides_micoletzkyi
---------------------AAGAAATTAACGAAGATTTCCTTAGTAACGGCGAGTGAAAGGGAAAT---AGTTCAGCGCCGAATCCCTTAGCCCAT-----GGTTAAGGGACCTGTGGCGTGAAGGAGAGCCTATCTGTCGGGC--CATAAGCTTCGGAATATCCCTCGAATGGGAACCCAAAGCAGGTGCGAGGCCCGTAACGAGGCGATACCCGTCAGTTTGCGCCTCCGTAGAGTCGGGTTACTTGAGAGCGTAGCCCAAAGCGGAAGGTAAACCCCTTCTAAAACTAAATATTACCACGAGACCGATAGCGAACAAGTACCGCGAGGGAAAGTTGAAAAGAACTTTGAAGAGAGAGTTCAAAAGGGCGTGAAACCGCTTAGAAGA-AAACGGACGGAGCCGTCAGGGACCTTCGGGAATCAGTCGTACG--ATACACGAATAT-GTCGCGT-CTCGGAACGA--AAGTCCGGCCGCG---GTAGTAAGTAAGTAGTGTTCGTTCGGCGCATTTCTCGAGGGTAAGCACTGCGACCGATACGAA-AGGCCAGCG-AAGCGATCG-GATTGAGGGCGAGACCTTTCG---GGGTCCTCGTAACCAGTCCGGTCG---TGTTTCGTCGTTGGACCGCAGTATGTATCGAGCGCCAAAGCAATA--CATACGCCGGCGTAAACG-CTCGC--TCGAATAACGGACGGTTGGTCAATG-----GATTAGTA-ACTGCTCGCAGGTGCTGGCCC---------ATTCGAT--CGGCT-TCGAAGTTGTCGGCGACATT--CCGGT------GTATAGGTGTCCGCAGTGTCAGTGTCGGTCACCCGTCCGAGCCGTCTTGAAACACGGACCAAGGAGTCTAACATATGCGCGAGCCAGTGGGT---GGAAAACCCAAAGGCGCAATAAAAGTAAAGGCCGT--TTCGGACG---GCTAAGGTACGATCCTGGATCCTCGCGATT------------CC-GGGCGCAGTACCGTCCCGTCCCGACCGCATATCGGTAGGGCGGAGACAGAGTGCATACGTTGGGACCCGAAAGATGGTGAACTATGCCTGAGCAGAACGAAGCCAGAGGAAACTCTGGTGGAGGTTCGTAGCGGTTCTGACGTGCAAA-TCGATCGTCAGACTTGGGTATAGGGGCGAAAGACTAATCGAACCATC--------------------
>AY593003_Dorylaimoides_limnophilus
---------------------AAGAAATTAACGAAGATTTCCTTAGTAACGGCGAGTGAAAAGGAAAT---AGTTCAGCGCCGAATCCCTTAGCCCAT-----GGTTAAGGGACCTGTGGCGTGAAGGAGAGCCTATCTGTCGAGT--TATAAGCTTCGGAATATTCCTCGAATGGGAACCCAAAGCAGGTGCGAGGCCTGTAACGAGGCGATACTCGTCAGTTTGCGCCTCCGTAGAGTCGGGTTACTTGAGAGTGTAGCCCAAAGTGGAAGGTAAACCCCTTCTAAAACTAAATATTACCACGAGACCGATAGCGAACAAGTACCGCGAGGGAAAGTTGAAAAGAACTTTGAAGAGAGAGTTCAAAAGGGCGTGAAACCGCTTAGAAGA-AAACGGACGGAGCCGTCAGGGACCTTCGGGAATCAGTCGTACG--ATACACGAATAT-ATCGCGCGTTCGGAACGC--AAGTCCGACCGCG---GTAGCAAG-AAGTAGTGTTCGTTCGGCGCATTTCTCGAAGGTAAGCACTGCGACCGATACGAA-AGGCCAGCG-AAGCGATCG-GATTGAGGGCGAGACCTTTCGC-GAGGTTCTCGTAACCAGACCGGTCG---TGTTTAGTCGTTGGACCGCAGTATGTATCGAGCGCCAGAGAAATA--TATACGCCGGCGTAAACG-CTCGC--TCGAATAGTGGACAGTCGGTCAATGAT---GGTTGGTA-CCTGCTCGCAGGTGCCGGCCG---------ATTCGAT--CGGCT-TCGAAGCTGTCGGCGACATT--CCGGC------GTATAGGTGTCCGCAGTGTCAGCGTCGGTCACCCGTCCGACCCGTCTTGAAACACGGACCAAGGAGTCTAACATATGCGCGAGCCAATGGGT---GGAAAATCCAAAGGCGCAATAAA-GTAAAGGCCGT--TTCGGACG---GCTAAGGTACGATCCTGGATCCACGCGAT-------------CC-AGGCGCAGTACCGTCCCGTCCCGACCGCATATCGGTAGGGCGGAGACAGAGTGCATACGTTGGGACCCGAAAGATGGTGAACTATGCCTGAGCAGAACGAAGCCAGAGGAAACTCTGGTGGAGGTTCGTAGCGGTTCTGACGTGCAAA-TCGATCGTCAGACTTGGGTATAGGGGCGAAAGACTAATCGAACCATC--------------------
>EF207243_Tylencholaimus_cf_teres
---------------------AAGAAATTAACGAAGATTTCCCTAGTAACGG-CGAGTGAAAAGGAAA-T-AGTTCAGCGCCGAATCCCTTAGCCCTT----GGCTAACGGGACCTGTGGCGTGAAAGAGAGCCTATCTGACGGGT-TCTAT-ACCTCGGAAGCTCCCTCGAATGGGACCCCAAAGCAGGTGCGAGGCCTGTAACGAGGTGACGCCCGTCAGTTTGAGCCTCTGTAGAGTCGGGTTACTTGAGAGTGTAGCCCTAAGCGGAAGGTAAACCCCTTCTAAAGCTAAATATGACCACGAGACCGATAGCGAACAAGTACCGCGAGGGAAAGTTGAAAAGAACTTTGAAGAGAGAGTTCAAAAGGGCGTGAAACCGCTTAGAAGA-AAACGGACGGAGCCGTCAGCGGCTCTCGAGAATCAGTCGTACGTTGTCGCGAAAGGTGCGC---GAGTCGGAACGA--AAGTCCGGCCAGTGTACCCGACATA--GTAGCGATCGCACGGCGCATTTCTCGAGAGTAAGCACTGCGACCGATACGAA-AGGCTGGCG-AAGCGATCG-GATTGAGGTCGAGACCCGTGAGGGACT--CTCGTTACCAGTCCGATCG---TCTCGAATCGCCAGACCGCAGTATGTATCGAGCGCC-CGCGA----G-GTACGTCGGC-GTAAACGCTCGC--TCGAGTGACGGATAGTCGATCGGTTCATACGGCTCGTA-TCTGCTCGCAGATCCGGGCGAA--------CCTCGGT--CGGCT-TTGAAGTCATCGGCGACGCA-TCCGAC-----TGTATCGGCGTCTGCAGTGTCAGTGTCGGTCACCCGTCCGACCCGTCTTGAAACACGGACCAAGGAGTCTAACATATGCGCGAGCTAATGGGT---GGAAAACCCAAAGGCGCAATAAAAGTAAACGCCATCC-TC-GATG---GCTAAGATACGATCCTGG-CGTTCCGCGA---------GGTCGCTAGGCGCAGTATCGTCCCGTCCCGACCGCATGTCGGTAGGGCGGAGATAGAGTGCATACGTTGGGACCCGAAAGATGGTGAACTATGCCTGAGCAGAGCGAAGCCAGAGGAAACTCTGGTGGAGGTTCGTAGCGGTTCTGACGTGCAAA-TCGATCGTCAGACTTGGGTAT----------------------------------------------
>EF207242_Tylencholaimus_mirabilis
---------------------AAGAAATTAACGAAGATTTCCCCAGTAACGG-CGAGTGAAAAGGAAT-CAAGTTCAGCGCCGAATCCCTTAGCCCAT----GGTTAA-GGGACCTGTGGCGTGAAGGAGAGCCTATCTGTCGGGT-TCTAA-GCCTCGGAAGCTCCCTCGAATGGGACCCCGAAGCAGGTGCGAGGCCTGTAACGAGGCGAAGCCCGTCAGTTTGAGCCTTCGTAGAGTCGGGTTACTTGAGAGTGTAGCCCTAAGCGGAAGGTAAACCCCTTCTAAAGCTAAATATGACCACGAGACCGATAGCGAACAAGTACCGCGAGGGAAAGTTGAAAAGAACTTTGAAGAGAGAGTTCAAAAGGGCGTGAAACCGCTTAGAAGA-AAACGGACGGAGCCGTCAGGAGCCGTCGAGAATCAGTCGTACGC-GTCGCGAACGATTCGTT-TTAGTTGGAACGA--AAGTCCAAACTAGAGCGCGTGCAA---GTAGCGATCGCACGACGCATTTCTCGACGGTAAGCACTGCGACCGATACGAA-AGGTCAGCG-AAGCGAACG-GATTGAGGTCGAGAACCGTTAAAAGTTC-CTCGTTACCAGTCTGTTCG---TCTCGAGTCGCTGAACCGCAGTATGTATCGAGCGCCTCGCGT----ATGTGCGTCGGC-GAAAACGCTCGC--TCGAGTGATGGATAGTCGATCGATTCTT---GTTCGAACTCTGCTCGCAGATTCGGGCGAATCACGATCTTATGGT--CGGCTTTTGAAATCATCGGCGACGC--TCCGACTATTTTGCACAGGCGTCCGCAGTGTCAGTGTCGGTCACCCGTCCGACCCGTCTTGAAACACGGACCAAGGAGTCTAACATATGCGCGAGCTAATGGGT---GGAAAACCCAAAGGCGCAATAAAAGTAAACGTCATCT-TTAGGTG---ACTAAGATACGATCCTAGACGCCTCAAAA---------GGGCACTAGGCGCAGTATCGTCCCGTCTCGACCGCACGTCGGTAGGGCGGAGATAGGGCGCATACGTTGGGACCCGAAAGATGGTGAACTATGCCTGAGCAGAGCGAAGCCAGAGGAAACTCTGGTGGAGGTTCGTAGCGGTTCTGACGTGCAAA-TCGATCGTCAGACTTGGGTAT----------------------------------------------
>AY593061_Nygolaimus_cf_brachyuris
GCATATAAGTAGGCGGTGGAAAAGAAATTAACAAAGATTTCCTTAGTAACGG-CGAGTGAAAGGGAATTCTAGTTCAGCGCTGAATCTATTAGCTTAT----AGCTTAATAGACCTGTAGCGTTAAGGAGAGCCTATCTGTCGACG--CGTTCGCTTCGGAAGCGCCCTTGAACGGGACTCCGAAGAAGGTGCGAGGCCTGTACCGAAGCGACGTTCGATAGTTTGCGCCTCCGTAGAGTCGAGTCGCTTGAGAGTGCAGCTCAAAGTCGAAGGTAAACCCCTTCTAAAACTAAATATGACCACGAGACCGATAGCGAACAAGTACCGCGAGGGAAAGTTGAAAAGAACTTTGAAGAGAGAGTTCAAAAGGGCGTGAAACCGCTTAGAAGATAAACGAATGGAGCCGTCGGTGGCGTACGGAAATCAGTTATACGATCGGCGAATAGGTAGTCGTTTTTGTAGAACGT-AAAGTCTA-CTCGATGGTTGCATA----GTAGTCGACGTTTAGCGCATTTTCCGTACGCTAGCACTGCAACCGATATATA-CGGCCGACATAGGCCCGCGCGGTTGAGGGCGAGAACCCGTTAAACGGTTTTCGTAACCAGCCGTCGCG---TGCGCTTAAGTCGGACCGTCGTTATCGGCTTACAAT-GATACGA-CGACGACGTCGGCCGTAAAG-CTCG---TCTGATACGACGGCGGCGATAGGGTAT-TTCGTCGACG-TCCGCTCGCGGACGTTCGA-TGG-------TAT-AGT--TTGTCGTTCGTCCGTACGACGACATT---CGAC------GTCGTGGTGTTAGCAGTGTCTGCGTCGGTCACCCATTCGACCCGTCTTGAAACGCGGACCAAGGAGTCTAACATACGCGCGAGCCAATAAGTACGAATAAACTTAGAGGCGCAATAAAAGTAAAGACTAT----TATCTGATAGTCCAGGTACGATCCCGGTCCGTATGCCGTTAAAAGTATACGTCCGGGCGCAGTACCGTCCCATCCTATCCGCTCGTCGGTTGGGTGGAGAAAGAGTGCGTACGTTGGGACCCGAAAGATGGTGAACTATGCCTGAGCAGAGCGAAGCCAGAGGAAACTCTGGTGGAGGTTCGTAGCGGTTCTGACGTGCAAA-TCGATCGTCAGACTTGGGTAT----------------------------------------------
>EF207234_Clavicaudoides_clavicaudatus
---------------------AAGAAATTAACTAAGATTTCCCTAGTAACGG-CGAGTGAAAAGGAAT-CTAGTTCAGCGCTGAATCCTTTAGCCCAT----GGCTTTAAGGAACTGTAGCGTTAAGGAGAGCCTATCTGTCGATA--CGTTCGCTTCGGAAGCGCCCTTGAACGGGACTCCGTAGAAGGTGCGAGGCCTGTACCGAAGTGGTGTTCGATAGTTTGCGCCTCCGTAGAGTCGAGTTGCTTGAGAGTGCAGCTCAAAGTCGAAGGTAAACCCCTTCTAAAACTAAATATGACCACGAGACCGATAGCGAACAAGTACCGCGAGGGAAAGTTGAAAAGAACTTTGAAGAGAGAGTTCAAAAGGGCGTGAAACCGCTTAGAAGATAAACGAATGGAGCCGTCGGTGGCCTGTGGAAATCAGTTAAACGATAGGCGAACAG--AGTCTATCCGTTAGAATGT-AAAGTCTAACGCGGTGGTCGCGTA----GTAGTCGACGTTTAGCGCATTTTCCATAGGTTTGCACTGCAACCGGTATATA-TGGCTGTCGTAGGCGTAGGCGATTGAGGGCGAGAGTCTTCG----GGTTTTCGTAACCAGTCGTTCTA---TGTTCCTTTGTCAGACCATCGTTACCGGCGATATGT-GACGTTT-CGACGATGTCGGCTGTAAGG-CTCG---TCTGA-GTGGTT-CGGCGATCAGCCATACTGGCTGGTA-TCTGCTTGCAGATACTGG--TCG-------TATCGGT--TAGTCGTGCGTCCATTCGGCGACGTT---CGAT------GTCGTGGCGTTCGCAGTGTCCGCGTCGGTCACCCATTCGACCCGTCTTGAAACACGGACCAAGGAGTCTAACATATGCGCGAGTCAATAAGTTTTAATAAACTTAGAGGCGCAATAAAAGTAAAAACTGTCC--TAGTCGGCAGTCGAGGTACGATCCTGGTT-GTGTATT----AACGTATACA-CTAGGCGCAGTACCGTCCCATCCCATCCTTTTATAGGTAGGGTGGAGACAGAGTGCATACGTTGGGACCCGAAAGATGGTGAACTATGCTTGAGCAGAGCGAAGCCAGAGGAAACTCTGGTGGAGGTTCGTAGCGGTTCTGACGTGCAAA-TCGATCGTCAGACTTGGGTAT----------------------------------------------
>EF207235_Clavicaudoides_clavicaudatus
---------------------AAGAAATTAACTAAGATTTCCCTAGTAACGG-CGAGTGAAAAGGAAT-CTAGTTCAGCGCTGAATCCTTTAGCCCAT----GGCTTTAAGGAACTGTAGCGTTAAGGAGAGCCTATCTGTCGATA--CGTTCGCTTCGGAAGCGCCCTTGAACGGGACTCCGTAGAAGGTGCGAGGCCTGTACCGAAGTGGTGTTCGATAGTTTGCGCCTCCGTAGAGTCGAGTTGCTTGAGAGTGCAGCTCANAGTCGAAGGTAAACCCCTTCTAAAACTAAATATGACCACGAGACCGATAGCGAACAAGTACCGCGAGGGAAAGTTGAAAAGAACTTTGAAGAGAGAGTTCAAAAGGGCGTGAAACCGCTTAGAAGATAAACGAATGGAGCCGTCGGTGGCCTGTGGAAATCAGTTAAACGATAGGCGAACAG--AGTCTATCCGTTAGAATGT-AAAGTCTAACGCGGTGGTCGCGTA----GTAGTCGACGTTTAGCGCATTTTCCATAGGTTTGCACTGCAACCGGTATATA-TGGCTGTCGTAGGCGTAGGCGATTGAGGGCGAGAGTCTTCG----GGTTTTCGTAACCAGTCGTTCTA---TGTTCCTTTGTCAGACCATCGTTACCGGCGATATGT-GACGTTT-CGACGATGTCGGCTGTAAGG-CTCG---TCTGA-GTGGTT-CGGCGATCAGCCATACTGGCTGGTA-TCTGCTTGCAGATACTGG--TCG-------TATCGGT--TAGTCGTGCGTCCATTCGGCGACGTT---CGAT------GTCGTGGCGTTCGCAGTGTCCGCGTCGGTCACCCATTCGACCCGTCTTGAAACACGGACCAAGGAGTCTAACATATGCGCGAGTCAATAAGTTTTAATAAACTTAGAGGCGCAATAAAAGTAAAAACTGTCC--TAGTCGGCAGTCGAGGTACGATCCTGGTT-GTGTATT----AACGTATACA-CTAGGCGCAGTACCGTCCCATCCCATCCTTTTATAGGTAGGGTGGAGACAGAGTGCATACGTTGGGACCCGAAAGATGGTGAACTATGCTTGAGCAGAGCGAAGCCAGAGGAAACTCTGGTGGAGGTTCGTAGCGGTTCTGACGTGCAAA-TCGATCGTCAGACTTGGGTAT----------------------------------------------
>EF207236_Clavicaudoides_trophurus
---------------------AAGAAATTAACTAAGATTTCCTTAGTAACGG-CGAGTGAAAAGGAAT-CTTGTTCAGCGCTGAATCCTTTAGCCTAT----GGCTGTAAGGACCTGTAGCGTTAAGGAGAGCCTATCCGTCGATA--TGTTCACTTCGGAAGCGCCCTTGAACGGGACTCCATAGAAGGTGCGAGGCCTGTACCGAAGTGGCGTTCGATAGTTTGCGCCTCCGTAGAGTCGAGTTGCTTGAGAGTGCAGCTCTAAGTCGAAGGTAAACCCCTTCTAAAACTAAATATGACCACGAGACCGATAGCGAACAAGTACCGCGAGGGAAAGTTGAAAAGAACTTTGAAGAGAGAGTTCAAAAGGGCGTGAAACCGCTTAGAAGATAAACGAATGGAGCCATCGGTAGCCCATGGAAATCAGTTAAACGATAGACGAACAGG-AGTTCATCCGTTAGAACGT-AA-GTCTAACGTGGTGGATGCATA----GTAGTCGACGTTTAGCGCATTTTCCGTAGGTTTGCACTGCAACCGGTATATA-CGGCTGTCATAGGCGTACGCGATTGAGGGCGAGAACCTTCG----GGCTTTCGTAACCAGTCGTGTCG---CGTT--TTTGTCAGACCGTCGTTATCGGCGATATGT-GACGTTTTCGACAATGTCGGCTGTAAGG-CTCG---TTTGA-GCGGTA-TGACAATCGGTCAT-TCGGTCGGTA-TCTGCTTGCAGATGCTCGGCTCG-------AATCGGT--TGCTTGTTCATGTGCTCGGCGACGCG---CGAC------GTTGTGGCGTTAGCAGTGTCTGCGTTGGTCACCCATTCGACCCGTCTTGAAACACGGACCAAGGAGTCTAACATATGCGCGAGCCAATAAGTATTAATAAACTTAGAGGCGAAATAAAAGTAAAAACTGTCC--TTGTCGGCAGTCAAGGTACGATCCTAGTT-GTGTATT----AACGTATACA-CTAGGCGCAGTACCGTCCCGTCCCGTCTGCTCGTCAGAAGGGCGGAGAAAGAGTGCATACGTTGGGACCCGAAAGATGGTGAACTATGCCTGAGCAGAGCGAAGCCAGAGGAAACTCTGGTGGAGGTTCGTAGCGGTTCTGACGTGCAAA-TCGATCGTCAGACTWGGGTAT----------------------------------------------
>EF207237_Clavicaudoides_trophurus
---------------------AAGAAATTAACTAAGATTTCCTTAGTAACGG-CGAGTGAAAAGGAAT-CTTGTTCAGCGCTGAATCCTTTAGCCTAT----GGCTGTAAGGACCTGTAGCGTTAAGGAGAGCCTATCCGTCGATA--TGTTCACTTCGGAAGCGCCCTTGAACGGGACTCCATAGAAGGTGCGAGGCCTGTACCGAAGTGGCGTTCGATAGTTTGCGCCTCCGTAGAGTCGAGTTGCTTGAGAGTGCAGCTCTAAGTCGAAGGTAAACCCCTTCTAAAACTAAATATGACCACGAGACCGATAGCGAACAAGTACCGCGAGGGAAAGTTGAAAAGAACTTTGAAGAGAGAGTTCAAAAGGGCGTGAAACCGCTTAGAAGATAAACGAATGGAGCCATCGGTAGCCCATGGAAATCAGTTAAATGATAGACGAACGGG-AGTTCATCCGTTAGAACGT-AA-GTCTAACGTGGTGGATGCATA----GTAGTCGACGTTTAGCGCATTTTCCGTAGGTTTGCACTGCAACCGGTATATA-CGGCTGTCATAGGCGTACGCGATTGAGGGCGAGAACCTTCG----GGCTTTCGTAACCAGTCGTGTCG---CGTT--TTTGTCAGACCGTCGTTATCGGCGATATGT-GACGTTTTCGACAATGTCGGCTGTAAGG-CTCG---TTTGA-GCGGTA-TGACAATCGGTCAT-TCGGTCGGTA-TCTGCTTGCAGATGCTCGGCTCG-------AATCGGT--TGCTTGTTCATGTGCTCGGCGACGCG---CGAC------GTTGTGGCGTTAGCAGTGTCTGCGTTGGTCACCCATTCGACCCGTCTTGAAACACGGACCAAGGAGTCTAACATATGCGCGAGCCAATAAGTATTAATAAACTTAGAGGCGAAATAAAAGTAAAAACTGTCC--TTGTCGGCAGTCAAGGTACGATCCTAGTT-GTGTATT----AACGTATACA-CTAGGCGCAGTACCGTCCCGTCCCGTCTGCTCGTCAGAAGGGCGGAGAAAGAGTGCATACGTTGGGACCCGAAAGATGGTGAACTATGCCTGAGCAGAGCGAAGCCAGAGGAAACTCTGGTGGAGGTTCGTAGCGGTTCTGACGTGCAAAATCGATCGTCAGACTTGGGTAT----------------------------------------------
